# Supplementary material for: 4-{(E)-[2-(4-Iodo­but­oxy)benzyl­idene]amino}-1,5-dimethyl-2-phenyl-1H-pyrazol-3(2H)-one
Source: Acta Crystallogr Sect E Struct Rep Online. 2010 Jun 5;66(Pt 7):o1588–9. doi: 10.1107/S1600536810020374 (PMC3006957; doi:10.1107/S1600536810020374)
Supplement: Supplementary file 2 [file e-66-o1588-Isup2.hkl]

#
# h,k,l, Fc-squared, Fo-squared, sigma(Fo-squared) and status flag
#
data_I
_shelx_title ' C3m in P2(1)/c (100K)'
_shelx_refln_list_code          4
_shelx_F_calc_maximum      305.60
_exptl_crystal_F_000       984.00
_reflns_d_resolution_high  0.6106
 
loop_
 _symmetry_equiv_pos_as_xyz
 'x, y, z'
 '-x, y+1/2, -z+1/2'
 '-x, -y, -z'
 'x, -y-1/2, z-1/2'
 
_cell_length_a    11.5235
_cell_length_b    16.4156
_cell_length_c    11.2828
_cell_angle_alpha  90.000
_cell_angle_beta   94.010
_cell_angle_gamma  90.000
 
_shelx_F_squared_multiplier     1.000
 
loop_
 _refln_index_h
 _refln_index_k
 _refln_index_l
 _refln_F_squared_calc
 _refln_F_squared_meas
 _refln_F_squared_sigma
 _refln_observed_status
   2   0   0    49710.02    52027.65   1134.76 o
   3   0   0     2556.28     1827.78     40.38 o
   4   0   0     4572.59     4020.69     87.26 o
   5   0   0    25056.92    25244.60    536.66 o
   7   0   0    20343.69    20937.84    617.02 o
   8   0   0     1331.20     1160.22     40.57 o
   9   0   0     3944.57     3503.85    109.04 o
  10   0   0     5169.80     4673.53    144.09 o
  11   0   0       31.36       37.27     10.83 o
  12   0   0     5970.98     5619.51    150.24 o
  13   0   0      178.20      145.99     10.02 o
  14   0   0     4020.05     3935.93    107.19 o
  15   0   0      438.33      426.91     17.19 o
  16   0   0      321.49      338.75     15.69 o
  17   0   0      784.54      797.60     27.11 o
  18   0   0       10.83       -8.43      8.43 o
   1   1   0     3880.74     2786.21     59.64 o
   2   1   0     7732.15     8477.63    180.28 o
   3   1   0     6696.29     6513.34    112.84 o
   4   1   0     5030.49     4468.94     78.23 o
   5   1   0     1061.78     1018.30     30.43 o
   6   1   0    14330.74    14507.43    309.72 o
   7   1   0      111.40      211.88      7.72 o
   8   1   0     5277.18     5267.40    113.01 o
   9   1   0     1541.68     1352.57     33.13 o
  10   1   0     1239.04     1147.91     29.71 o
  11   1   0     2035.20     1982.95     42.33 o
  12   1   0        0.19       -4.73      4.73 o
  13   1   0      949.74      929.77     19.91 o
  14   1   0      128.43      114.37     13.38 o
  15   1   0      382.16      363.82     11.48 o
  16   1   0      256.29      243.55      8.40 o
  17   1   0       62.96       45.90      6.40 o
  18   1   0      438.38      437.07     13.45 o
   1   2   0     3630.22     4912.70    151.31 o
   2   2   0      242.37      430.23      8.75 o
   3   2   0        8.97       18.97      1.60 o
   4   2   0      268.84      323.99     22.45 o
   5   2   0      106.04       66.44      7.21 o
   6   2   0      920.28     1325.65     32.16 o
   7   2   0      288.55      243.61     12.57 o
   8   2   0      193.72      243.32     10.21 o
   9   2   0      339.81      424.10     12.66 o
  10   2   0      375.98      453.44     16.33 o
  11   2   0       50.19       56.39     12.71 o
  12   2   0      241.02      291.99      6.86 o
  13   2   0      590.36      583.26     11.92 o
  14   2   0      829.07      855.73     16.47 o
  15   2   0       55.21       55.60      4.85 o
  16   2   0        1.52        1.95      4.38 o
  17   2   0        1.84        9.02      5.89 o
  18   2   0        0.10       -6.04      6.04 o
   1   3   0    37673.59    41710.28    908.99 o
   2   3   0     7695.61     9248.71    197.22 o
   3   3   0    15116.48    15595.91    664.55 o
   4   3   0     1035.69      203.47     10.25 o
   5   3   0     1835.00     2293.63     30.27 o
   6   3   0     5647.88     5708.28     73.74 o
   7   3   0     1198.82     1798.06     22.00 o
   8   3   0      988.70      783.51      9.47 o
   9   3   0      929.54      874.15     16.04 o
  10   3   0      535.56      420.08      7.74 o
  11   3   0     3316.89     3356.81     49.02 o
  12   3   0        2.10       -1.16      2.98 o
  13   3   0     2358.20     2264.48     38.45 o
  14   3   0       45.37       42.81      4.50 o
  15   3   0      621.67      639.61     17.70 o
  16   3   0       56.63       52.55      5.43 o
  17   3   0       75.53       74.11      7.18 o
  18   3   0      335.12      344.24     25.65 o
   0   4   0     8326.90     5112.73    160.03 o
   2   4   0     5491.27     4030.79    133.57 o
   3   4   0    17280.91    18167.08    558.58 o
   4   4   0     2072.45     1650.73     49.63 o
   5   4   0    14060.52    14221.33    181.81 o
   6   4   0      386.92      548.49     19.72 o
   7   4   0    10800.46    10646.96    136.93 o
   8   4   0     4022.87     4227.31     66.06 o
   9   4   0     5360.59     5570.47     72.94 o
  10   4   0     1764.73     1648.75     23.38 o
  11   4   0      489.55      523.70     11.60 o
  12   4   0     2443.65     2496.46     37.75 o
  13   4   0      252.75      238.00     11.74 o
  14   4   0     1208.73     1163.54     21.92 o
  15   4   0      370.79      397.98     11.03 o
  16   4   0      194.91      208.36     10.68 o
  17   4   0      642.15      650.16     25.26 o
  18   4   0        0.09       -4.23      7.27 o
   1   5   0     8162.00     6586.86    142.22 o
   2   5   0     2414.93     2169.01     49.84 o
   4   5   0    26249.72    27358.30    453.94 o
   5   5   0      278.76      704.36     14.60 o
   6   5   0    17968.02    18975.99    242.72 o
   7   5   0     1607.46     1908.80     26.44 o
   8   5   0     4413.59     4425.36     58.60 o
   9   5   0     3893.92     3905.02     52.08 o
  10   5   0     1452.39     1409.57     20.79 o
  11   5   0     4615.27     4854.18     64.60 o
  12   5   0      276.46      257.82      7.68 o
  13   5   0     1622.50     1739.15     31.00 o
  14   5   0      174.99      176.43      7.96 o
  15   5   0      238.32      266.15     15.86 o
  16   5   0      810.13      833.40     21.39 o
  17   5   0       29.84       27.41      7.35 o
  18   5   0      276.60      312.10     10.76 o
   0   6   0       28.65       13.07      5.43 o
   2   6   0     3205.46     1137.56     40.27 o
   3   6   0      688.07      602.87      9.82 o
   4   6   0       26.00       23.85      2.33 o
   5   6   0     1172.98      981.82     19.44 o
   6   6   0      191.16      167.31      5.00 o
   7   6   0     4425.26     4527.88     59.99 o
   8   6   0      111.31      156.54      5.49 o
   9   6   0       89.23       78.41      4.17 o
  10   6   0       17.14       33.91      4.00 o
  11   6   0       71.35       70.29      5.23 o
  12   6   0      972.21     1044.84     17.23 o
  13   6   0       22.41       20.61      4.43 o
  14   6   0      280.99      315.98     10.49 o
  15   6   0       51.81       64.80      6.33 o
  16   6   0      144.42      150.76      9.77 o
  17   6   0      111.61      124.74      9.54 o
  18   6   0        9.12        7.92      7.77 o
   1   7   0      482.15     1113.33     15.67 o
   2   7   0      546.03      266.12     16.00 o
   3   7   0        1.26       24.17      2.43 o
   4   7   0     1436.78     1539.06     21.98 o
   5   7   0     1436.33     2056.65     32.77 o
   6   7   0     2238.97     2293.90     55.30 o
   7   7   0        2.16        0.72      2.14 o
   8   7   0      215.19      319.67      7.75 o
   9   7   0      546.27      536.69     10.42 o
  10   7   0      575.76      621.25     11.82 o
  11   7   0      262.80      267.92     11.45 o
  12   7   0       17.70       19.92      4.53 o
  13   7   0       26.78       19.80      4.76 o
  14   7   0       20.92       21.38      5.46 o
  15   7   0       36.59       41.80      6.40 o
  16   7   0      377.67      370.17     14.86 o
  17   7   0      108.47      106.31      9.81 o
  18   7   0        0.24        6.87      8.10 o
   0   8   0     2283.44     1362.97     21.49 o
   1   8   0       37.90      166.93      4.27 o
   2   8   0     2986.68     2258.36     22.83 o
   3   8   0     3602.72     3279.48     39.71 o
   4   8   0     4289.68     4272.63     57.02 o
   5   8   0     8440.40     8136.91    106.10 o
   6   8   0      763.91      940.69     20.06 o
   7   8   0     5197.50     4976.97    111.46 o
   8   8   0      480.11      440.84     10.29 o
   9   8   0     4472.74     4496.71     60.58 o
  10   8   0     1264.85     1235.07     20.32 o
  11   8   0       43.51       35.25      4.66 o
  12   8   0     1221.04     1281.73     20.91 o
  13   8   0       66.76       60.44      5.65 o
  14   8   0      720.56      716.52     16.13 o
  15   8   0      499.73      530.90     17.82 o
  16   8   0       81.22       74.17      9.46 o
  17   8   0      250.94      280.18     18.71 o
   1   9   0    17960.76    18728.24    181.87 o
   2   9   0    10310.07    12182.12    125.74 o
   3   9   0     8582.88     8867.89     92.48 o
   4   9   0     4617.62     3904.72     47.22 o
   5   9   0     1055.34     1030.03     16.50 o
   6   9   0     5890.06     5415.16     72.04 o
   7   9   0      597.77      600.03     14.03 o
   8   9   0     4826.46     4506.91     60.91 o
   9   9   0     2580.21     2582.02     36.65 o
  10   9   0     1677.46     1642.32     25.20 o
  11   9   0     2727.77     2784.78     39.72 o
  12   9   0       15.69       13.89      4.95 o
  13   9   0     2012.75     2052.35     31.21 o
  14   9   0      255.71      237.23     13.87 o
  15   9   0      694.53      736.85     19.62 o
  16   9   0      463.67      492.41     19.54 o
  17   9   0      139.61      134.05     15.96 o
   0  10   0     8046.97     8097.93    200.79 o
   1  10   0     6090.34     7739.66     71.98 o
   2  10   0     6294.80     6566.49     64.09 o
   3  10   0     5449.48     6252.76     70.00 o
   4  10   0     6267.88     6778.66     83.79 o
   5  10   0     4996.40     5176.71     62.09 o
   6  10   0      369.32      468.99     10.27 o
   7  10   0     2754.96     2768.58     39.03 o
   8  10   0      651.70      670.79     13.02 o
   9  10   0     2584.11     2531.65     36.46 o
  10  10   0     2940.46     3055.50     43.40 o
  11  10   0      490.03      512.86     11.93 o
  12  10   0      854.11      865.22     16.44 o
  13  10   0        4.66        4.43      5.43 o
  14  10   0      262.89      296.90     12.52 o
  15  10   0       98.44      108.61      9.81 o
  16  10   0      534.77      547.22     19.72 o
  17  10   0       63.29       74.90     10.97 o
   1  11   0     1072.90     1497.99     17.16 o
   2  11   0      773.56      863.73     10.66 o
   3  11   0       21.90       33.02      3.32 o
   4  11   0      199.07      263.37     15.15 o
   5  11   0      711.38      828.86     12.15 o
   6  11   0      282.26      300.44     14.92 o
   7  11   0      449.33      465.81     12.24 o
   8  11   0       49.18       40.88      5.13 o
   9  11   0      178.73      158.01      6.98 o
  10  11   0      167.33      191.72      7.71 o
  11  11   0       21.61       39.45      5.67 o
  12  11   0      174.45      166.84     11.15 o
  13  11   0       26.64       29.29      6.28 o
  14  11   0        6.16        2.67      7.82 o
  15  11   0      160.05      158.20     12.44 o
  16  11   0        2.54       -8.35     10.46 o
  17  11   0       91.19       88.02     11.56 o
   0  12   0    10576.14    11583.55    440.40 o
   1  12   0      806.20      920.24     11.90 o
   2  12   0     2802.26     2791.60     28.91 o
   3  12   0     3422.91     3460.42     36.89 o
   4  12   0      383.10      345.57      8.73 o
   5  12   0      893.64      778.76     16.56 o
   6  12   0        5.98       12.44      4.27 o
   7  12   0     1968.84     1870.83     28.85 o
   8  12   0      592.58      535.49     12.56 o
   9  12   0      163.75      128.79      7.88 o
  10  12   0      914.29      838.93     18.18 o
  11  12   0        2.85       -6.02      6.02 o
  12  12   0     1805.61     1714.64     30.97 o
  13  12   0      148.69      136.48      9.34 o
  14  12   0      158.14      150.73     10.91 o
  15  12   0      149.48      170.19     22.60 o
  16  12   0      230.32      186.01     13.87 o
   1  13   0     7571.32     7467.75     67.00 o
   2  13   0     2407.79     2353.11     24.04 o
   3  13   0     3315.69     3244.74     31.88 o
   4  13   0     2001.00     1889.02     25.71 o
   5  13   0     3441.56     3578.87     40.90 o
   6  13   0     2796.12     2648.90     41.18 o
   7  13   0        0.94       -1.79      5.15 o
   8  13   0     2212.55     2048.66     31.67 o
   9  13   0     2692.76     2741.17     40.71 o
  10  13   0      950.58      930.58     18.41 o
  11  13   0      964.20      939.90     20.42 o
  12  13   0       95.43       91.70      8.58 o
  13  13   0      461.54      476.47     15.75 o
  14  13   0      284.87      288.82     16.24 o
  15  13   0      406.42      429.70     19.17 o
  16  13   0      648.30      676.49     23.78 o
   0  14   0     2721.80     2653.34     41.19 o
   1  14   0      183.38      174.97      7.03 o
   2  14   0     7174.47     7466.09     67.09 o
   3  14   0     3248.53     3178.28     33.99 o
   4  14   0     1675.42     1755.58     22.53 o
   5  14   0     2771.62     2686.82     35.16 o
   6  14   0       34.08       15.41      5.04 o
   7  14   0     1674.46     1562.34     25.79 o
   8  14   0      892.65      897.91     17.84 o
   9  14   0     1379.73     1354.50     23.92 o
  10  14   0      497.15      508.20     13.90 o
  11  14   0      317.23      321.95     11.74 o
  12  14   0      507.98      579.84     15.37 o
  13  14   0      150.23      139.06     10.14 o
  14  14   0      752.25      763.34     39.69 o
  15  14   0      184.80      144.81     13.75 o
  16  14   0      169.66      186.31     22.58 o
   1  15   0       14.89       24.22      4.78 o
   2  15   0        8.19        8.54      3.20 o
   3  15   0        1.88        9.40      4.16 o
   4  15   0      762.17      842.18     14.42 o
   5  15   0       52.26       46.60      5.02 o
   6  15   0      644.72      654.33     25.08 o
   7  15   0       63.32       70.41      6.46 o
   8  15   0      580.95      586.84     15.80 o
   9  15   0       29.04       34.39      6.89 o
  10  15   0        1.58        4.60      6.64 o
  11  15   0        1.01       11.43      7.27 o
  12  15   0      143.78      124.30      9.40 o
  13  15   0       90.54       99.55     12.58 o
  14  15   0       14.65       12.23     22.10 o
  15  15   0      181.29      191.65     31.21 o
   0  16   0     1323.51     1217.66     22.68 o
   1  16   0        3.88       -3.88      3.88 o
   2  16   0      458.16      425.24      8.08 o
   3  16   0      164.24      142.94      5.20 o
   4  16   0      313.05      291.95      7.99 o
   5  16   0      426.72      386.89      9.91 o
   6  16   0      208.20      206.04      7.53 o
   7  16   0      107.33      102.29      8.10 o
   8  16   0        7.94        6.82      6.49 o
   9  16   0        0.75       -1.57      8.97 o
  10  16   0       14.26        7.90      7.25 o
  11  16   0      666.39      654.16     17.14 o
  12  16   0       28.26       29.62     10.02 o
  13  16   0      285.86      262.44     16.62 o
  14  16   0       92.90       94.42     13.63 o
  15  16   0      102.98       91.15     13.98 o
   1  17   0      775.14      741.29     11.69 o
   2  17   0      162.03      126.07      5.26 o
   3  17   0     1077.75     1034.66     14.57 o
   4  17   0     3170.61     3132.00     35.45 o
   5  17   0        1.61       -1.20      4.74 o
   6  17   0     1490.23     1443.90     20.48 o
   7  17   0      489.42      499.31     12.92 o
   8  17   0      591.50      570.09     19.96 o
   9  17   0     1023.47     1031.66     21.30 o
  10  17   0      474.18      462.81     16.88 o
  11  17   0      488.20      522.46     19.18 o
  12  17   0        1.12       -2.15     11.02 o
  13  17   0      232.73      241.30     17.00 o
  14  17   0      201.96      186.12     16.08 o
   0  18   0     1090.27     1054.83     21.05 o
   1  18   0        0.66        4.60      4.38 o
   2  18   0      565.27      516.66      9.63 o
   3  18   0      151.05      156.63      6.50 o
   4  18   0       32.55       21.36      7.59 o
   5  18   0     2524.77     2478.30     29.45 o
   6  18   0       43.24       48.19      6.23 o
   7  18   0      567.57      554.48     22.46 o
   8  18   0       63.86       67.42      7.69 o
   9  18   0      700.68      671.91     17.42 o
  10  18   0      487.44      543.38     19.51 o
  11  18   0      294.57      284.65     17.81 o
  12  18   0      485.72      518.34     22.99 o
  13  18   0        4.57       23.62     12.84 o
   1  19   0     1083.41     1108.80     15.51 o
   2  19   0      980.21      966.36     15.65 o
   3  19   0      722.45      682.25     14.81 o
   4  19   0      403.51      417.39     14.05 o
   5  19   0      521.65      507.65     13.76 o
   6  19   0      889.90      876.46     21.34 o
   7  19   0       18.35       19.49      6.22 o
   8  19   0     1029.47     1033.95     19.96 o
   9  19   0       70.18       57.70     10.67 o
  10  19   0      112.93      118.78     14.49 o
  11  19   0      531.23      533.08     23.64 o
  12  19   0       49.84       48.17     13.36 o
  13  19   0      192.55      203.34     23.52 o
   0  20   0      238.33      239.21     11.03 o
   1  20   0       89.06       82.62      5.73 o
   2  20   0      170.18      167.58      7.38 o
   3  20   0       30.77       28.25      6.78 o
   4  20   0       98.74       86.92      7.85 o
   5  20   0       15.63       24.15      7.95 o
   6  20   0       19.83        9.03      7.05 o
   7  20   0       57.90       50.85      7.12 o
   8  20   0      412.87      412.42     15.67 o
   9  20   0        9.73       -0.20     10.64 o
  10  20   0       81.31       72.46     19.75 o
  11  20   0        0.48       -3.19     12.62 o
  12  20   0        2.83       12.31     13.06 o
   1  21   0      127.12      124.41      6.40 o
   2  21   0      792.08      740.22     16.65 o
   3  21   0      161.89      166.18      9.08 o
   4  21   0      700.42      647.70     15.27 o
   5  21   0        2.88        4.90      7.94 o
   6  21   0      101.96      114.67     13.21 o
   7  21   0       62.86       84.74     11.05 o
   8  21   0        3.28       -8.65      9.75 o
   9  21   0      126.98      139.19     13.35 o
  10  21   0        1.55        9.98     13.26 o
  11  21   0      250.58      254.02     19.22 o
   0  22   0     2867.38     2784.51     45.33 o
   1  22   0       91.06       86.77      6.98 o
   2  22   0     1302.43     1284.58     22.23 o
   3  22   0       93.60      100.64      8.55 o
   4  22   0      114.99      101.17      9.98 o
   5  22   0      375.35      384.79     24.33 o
   6  22   0       92.63       95.86     16.90 o
   7  22   0     1268.85     1292.09     35.58 o
   8  22   0      248.30      269.48     14.99 o
   9  22   0      348.67      358.98     21.70 o
  10  22   0      226.58      264.12     16.63 o
   1  23   0      595.53      613.01     17.36 o
   2  23   0        8.34       14.90      9.38 o
   3  23   0      109.48      123.79     11.32 o
   4  23   0      158.99      151.53     22.90 o
   5  23   0        6.19       23.16     11.97 o
   6  23   0      457.78      473.48     21.92 o
   7  23   0       69.59       80.61     27.54 o
   8  23   0      430.29      419.37     22.04 o
   9  23   0       64.85       48.67     14.36 o
   0  24   0        6.29       -4.15     14.08 o
   1  24   0       40.25       53.07      8.94 o
   2  24   0      296.15      272.73     27.50 o
   3  24   0       22.94       47.70     12.17 o
   4  24   0       48.98       34.78     13.42 o
   5  24   0      134.75      110.92     13.91 o
   6  24   0       19.71       10.70     14.86 o
   7  24   0       98.72      114.46     15.04 o
   8  24   0        1.41       -1.04     13.58 o
   1  25   0      200.41      225.31     14.73 o
   2  25   0       56.27       53.88     12.02 o
   3  25   0       78.76       71.59     13.06 o
   4  25   0       24.04       25.60     17.85 o
   5  25   0        8.07        8.19     12.14 o
   6  25   0      167.36      150.59     15.44 o
   0  26   0      221.58      238.03     19.93 o
   1  26   0       62.76       91.63     17.64 o
   2  26   0      101.12      104.21     16.02 o
   3  26   0      106.04      112.95     13.86 o
   4  26   0        6.45        6.00     12.29 o
 -18   1   1       15.33       20.26      7.07 o
 -17   1   1       18.83       15.18      6.75 o
 -16   1   1      361.88      378.96      9.61 o
 -15   1   1      248.51      242.61     11.30 o
 -14   1   1       30.49       24.41      4.46 o
 -13   1   1      386.25      426.83     10.17 o
 -12   1   1      277.87      255.69      8.92 o
 -11   1   1       89.00       83.29      6.07 o
 -10   1   1     1715.38     1774.23     26.89 o
  -9   1   1       24.06       18.17      3.65 o
  -8   1   1     5725.87     6399.80     71.13 o
  -7   1   1      156.77      318.65     12.10 o
  -6   1   1     9557.83    10355.48    145.57 o
  -5   1   1      257.65      959.88     15.20 o
  -4   1   1     7248.64     8017.30    167.25 o
  -3   1   1    11091.29    10922.08    227.13 o
  -2   1   1      486.65      919.22     28.47 o
  -1   1   1    12526.99    12439.94    471.22 o
   0   1   1     2335.78     4149.76     72.59 o
   1   1   1     4499.42     4293.81     93.22 o
   2   1   1     1888.96     4271.12     91.60 o
   3   1   1     2465.75     2509.79     44.58 o
   4   1   1    15498.03    16242.52    280.03 o
   5   1   1      690.20      922.93     31.57 o
   6   1   1     9715.50     9923.87    172.79 o
   7   1   1     1084.98     1013.17     25.43 o
   8   1   1      503.00      356.75     15.67 o
   9   1   1     6597.61     6851.28    146.87 o
  10   1   1      217.56      243.19     12.48 o
  11   1   1     2388.31     2371.20     79.03 o
  12   1   1      318.01      275.35     21.62 o
 -18   2   1       12.24        1.16      8.11 o
 -17   2   1      410.96      449.52     24.05 o
 -16   2   1      586.81      591.10     14.10 o
 -15   2   1      441.21      451.02     10.05 o
 -14   2   1     3444.55     3456.18     58.02 o
 -13   2   1        2.21        0.52      5.23 o
 -12   2   1     1055.86     1064.27     19.53 o
 -11   2   1     2462.74     2444.47     36.48 o
 -10   2   1     2172.89     2240.36     37.65 o
  -9   2   1     6764.06     6711.75    131.56 o
  -8   2   1      182.54      171.16      5.95 o
  -7   2   1    15927.73    16005.66    225.22 o
  -6   2   1     1920.88     1704.25     28.71 o
  -5   2   1    12499.92    12567.31    176.34 o
  -3   2   1     7026.69     7027.98    263.61 o
  -2   2   1    50669.05    49614.84   4238.60 o
  -1   2   1     3213.60     4958.43     87.47 o
   0   2   1    12748.14    11031.96    168.03 o
   1   2   1     1370.23      714.46     18.66 o
   2   2   1     7529.66    14690.93    320.09 o
   3   2   1    53750.44    55785.92   1188.69 o
   4   2   1      970.24     1003.99     34.87 o
   5   2   1    17198.72    15557.60    459.50 o
   6   2   1      793.55      680.32     18.78 o
   7   2   1     4902.39     4245.71     94.25 o
   8   2   1     5597.45     5472.53    120.72 o
   9   2   1     1030.62      935.16     36.50 o
  10   2   1     5064.02     4958.93    153.81 o
  11   2   1       47.88       28.31     11.23 o
  12   2   1     4988.31     4956.35    155.47 o
  13   2   1       15.64        9.99      5.39 o
  14   2   1      690.66      710.56     44.76 o
  15   2   1      938.87      915.58     21.49 o
  16   2   1        1.11       -0.50      8.24 o
  17   2   1      677.08      717.10     25.04 o
 -18   3   1      270.89      282.55     12.93 o
 -17   3   1      909.43      900.02     22.49 o
 -16   3   1       74.14       73.40      5.44 o
 -15   3   1     1427.77     1465.79     27.20 o
 -14   3   1        2.51       -4.50      4.50 o
 -13   3   1     3062.87     3077.40     51.86 o
 -12   3   1      225.34      216.39     11.64 o
 -11   3   1     4644.02     4652.51     61.74 o
 -10   3   1     5163.88     5170.98     67.98 o
  -9   3   1     2106.26     2352.54     32.05 o
  -8   3   1    11341.65    11644.55    149.59 o
  -7   3   1        1.59       10.27      2.43 o
  -6   3   1     5301.47     4689.92     63.76 o
  -5   3   1    11728.31    12760.23    180.99 o
  -4   3   1     1506.91      425.87     17.70 o
  -3   3   1    24729.61    27306.10    805.59 o
  -2   3   1      808.60      986.18     22.71 o
  -1   3   1    21733.45    22793.97    399.98 o
   0   3   1    16800.33    22049.42    391.63 o
   1   3   1    25996.87    29265.64    514.48 o
   3   3   1    22064.18    23301.26   1554.70 o
   4   3   1    14384.28     7958.61    236.99 o
   5   3   1      405.00      590.39     10.10 o
   6   3   1    11880.55    11848.03    196.87 o
   7   3   1     2153.10     1985.32     49.42 o
   8   3   1     3447.09     3228.58     57.45 o
   9   3   1     4797.21     4708.83     68.00 o
  10   3   1     1379.91     1403.70     26.99 o
  11   3   1     1796.58     1720.38     31.13 o
  12   3   1      289.86      257.71      9.66 o
  13   3   1      987.04      974.97     19.80 o
  14   3   1     1047.32     1078.02     19.64 o
  15   3   1      549.35      564.04     12.36 o
  16   3   1      409.64      440.96     14.20 o
  17   3   1       86.10       88.10     10.97 o
  18   3   1      427.98      483.05     20.83 o
 -18   4   1      361.62      357.94     14.47 o
 -17   4   1      121.14      100.86      7.28 o
 -16   4   1      235.29      238.08     11.98 o
 -15   4   1       51.62       53.51      9.66 o
 -14   4   1      218.84      225.76      8.99 o
 -13   4   1      156.89      155.35     10.80 o
 -12   4   1      253.43      246.72      9.76 o
 -11   4   1        1.31        5.21      3.26 o
 -10   4   1        6.10       12.84      3.91 o
  -9   4   1      416.14      384.19     10.45 o
  -8   4   1        4.67        9.16      2.48 o
  -7   4   1     1019.31      979.85     15.04 o
  -6   4   1      660.54      863.56     12.90 o
  -5   4   1      177.07      436.93      7.45 o
  -3   4   1     1688.60     2097.16     50.73 o
  -2   4   1     4668.08     5325.62    197.16 o
  -1   4   1     6502.28     9513.64    280.91 o
   0   4   1    44397.35    55549.20   1006.44 o
   1   4   1     3221.17     3894.78     69.84 o
   2   4   1      898.60     1144.25     38.89 o
   4   4   1        4.85        4.84      2.64 o
   5   4   1     2995.30     3378.34     44.33 o
   6   4   1      659.98      929.77     13.47 o
   7   4   1     3360.32     4179.08     49.03 o
   8   4   1      186.72      161.25      3.59 o
   9   4   1      105.59      111.12      4.12 o
  10   4   1     1454.31     1513.64     21.57 o
  11   4   1      755.52      792.37     12.85 o
  12   4   1      427.27      456.20      9.55 o
  13   4   1       44.07       50.25      4.20 o
  14   4   1       30.93       41.93      4.55 o
  15   4   1      307.60      315.57     15.13 o
  16   4   1        0.53       -4.64      4.64 o
  17   4   1      105.77      120.28     12.12 o
  18   4   1        9.29        5.95     10.31 o
 -18   5   1      103.99      113.10      9.68 o
 -17   5   1       44.81       46.33      8.13 o
 -16   5   1      174.42      193.28     10.99 o
 -15   5   1      112.25      119.43     10.24 o
 -14   5   1       33.36       34.67      5.48 o
 -13   5   1      702.72      658.50     13.67 o
 -12   5   1       32.84       38.08      4.33 o
 -11   5   1       87.79       81.60      4.54 o
 -10   5   1       44.93       40.61      3.72 o
  -9   5   1        3.76        5.74      3.41 o
  -8   5   1      946.87      885.20     13.93 o
  -7   5   1      211.99      302.80      8.65 o
  -6   5   1     1547.97     1417.93     20.22 o
  -5   5   1        1.92       21.74      3.21 o
  -4   5   1      860.28      715.68     12.71 o
  -3   5   1     1452.15      785.36     54.95 o
  -1   5   1     4133.76     3924.44     89.64 o
   0   5   1       82.50       55.15     14.40 o
   1   5   1     4586.78     4936.04     88.38 o
   2   5   1     1804.62     1625.96     84.38 o
   3   5   1       39.80       61.08      6.39 o
   4   5   1      478.54      207.57      8.53 o
   5   5   1      964.03     1152.80     16.50 o
   6   5   1     1072.36      951.96     14.16 o
   7   5   1      572.16      504.51      9.94 o
   8   5   1      499.80      475.16     11.74 o
   9   5   1     2501.87     2648.95     36.14 o
  10   5   1     1517.24     1668.15     23.90 o
  11   5   1      169.22      141.61      5.41 o
  12   5   1        2.17        2.71      3.97 o
  13   5   1       19.40       15.46      4.10 o
  14   5   1      247.23      247.21      8.85 o
  15   5   1        0.12        0.88      4.84 o
  16   5   1       89.41       91.03     12.74 o
  17   5   1       89.34       92.48      7.92 o
  18   5   1       64.92       65.28      7.68 o
 -18   6   1      485.88      480.42     23.54 o
 -17   6   1      277.86      294.55     14.03 o
 -16   6   1      773.83      747.34     20.86 o
 -15   6   1        3.04        9.49      6.40 o
 -14   6   1      963.47      981.84     20.53 o
 -13   6   1        4.60        4.61      4.95 o
 -12   6   1     3800.30     3792.46     57.12 o
 -11   6   1     3219.78     3130.51     43.30 o
 -10   6   1     4815.39     4965.38     66.23 o
  -9   6   1     4446.63     4127.89     55.42 o
  -8   6   1      344.79      408.12      8.49 o
  -7   6   1     7990.38     7798.43    132.27 o
  -6   6   1     2476.15     2467.55     44.09 o
  -5   6   1     6884.12     6334.14     94.40 o
  -4   6   1    12048.78    12214.54    157.42 o
  -3   6   1     1488.42     1427.28     20.25 o
  -2   6   1    12987.40    11690.02    250.09 o
   0   6   1    48240.09    53356.50    756.85 o
   1   6   1     8925.13     9993.09    214.76 o
   2   6   1    19777.90    22236.14    543.95 o
   3   6   1    29421.24    33702.35    477.26 o
   4   6   1     6426.80     7751.76    114.80 o
   5   6   1    17407.66    17342.31    288.54 o
   6   6   1       14.43       15.81      2.59 o
   7   6   1     7233.01     7215.44     94.15 o
   8   6   1     3137.89     2944.47     39.99 o
   9   6   1      702.95      612.34     12.13 o
  10   6   1     4851.41     4693.67     62.43 o
  11   6   1      367.13      408.57      9.14 o
  12   6   1     4243.43     4297.53     58.15 o
  13   6   1      777.22      731.70     14.45 o
  14   6   1      141.04      161.58      7.64 o
  15   6   1     1208.46     1273.85     24.68 o
  16   6   1      259.89      249.85     12.13 o
  17   6   1      714.48      742.54     20.14 o
  18   6   1       17.78       17.99     12.29 o
 -18   7   1      293.30      333.60     26.08 o
 -17   7   1      441.40      464.60     17.27 o
 -16   7   1      127.73      133.89     10.40 o
 -15   7   1     1251.51     1270.05     25.78 o
 -14   7   1        1.94       -0.31      5.19 o
 -13   7   1     3412.12     3446.09     53.21 o
 -12   7   1      210.35      204.30      7.62 o
 -11   7   1     2527.79     2457.81     39.66 o
 -10   7   1     1940.44     1998.27     29.03 o
  -9   7   1        5.03       42.44      6.99 o
  -8   7   1     7873.91     7574.36     99.33 o
  -6   7   1    11007.47    10629.99    179.07 o
  -5   7   1     5042.54     5471.29     82.41 o
  -4   7   1     6359.99     6229.57     81.51 o
  -3   7   1    19154.81    19847.61    254.65 o
  -2   7   1      305.19      319.57      5.07 o
  -1   7   1    24138.15    25736.94    314.44 o
   0   7   1     2628.65     2985.24     59.54 o
   1   7   1    17676.40    18951.26    197.07 o
   2   7   1     5672.87     5054.39     59.46 o
   3   7   1     1003.05      671.86     12.52 o
   4   7   1     5974.52     4838.56     70.24 o
   5   7   1     1427.78     1835.28     29.60 o
   7   7   1      456.97      328.66     14.49 o
   8   7   1     2282.60     2123.14     34.07 o
   9   7   1     2343.13     2286.86     32.20 o
  10   7   1      372.34      356.56      8.74 o
  11   7   1     3539.03     3676.95     50.34 o
  12   7   1       70.19       67.15      5.39 o
  13   7   1     1474.89     1533.52     23.84 o
  14   7   1      325.62      352.79     11.52 o
  15   7   1      300.78      320.96     11.18 o
  16   7   1      455.08      531.01     17.07 o
  17   7   1        3.81        4.90      7.68 o
  18   7   1      357.00      386.57     15.26 o
 -17   8   1      191.09      183.84     12.20 o
 -16   8   1       31.12       41.45      9.21 o
 -15   8   1       58.38       57.88      8.17 o
 -14   8   1      554.16      597.34     14.47 o
 -13   8   1      143.96      142.31      7.58 o
 -12   8   1      612.51      676.42     16.94 o
 -11   8   1     1023.87     1076.26     18.18 o
 -10   8   1       71.33       73.30      5.65 o
  -9   8   1     4281.10     4390.69     59.34 o
  -8   8   1      690.86      767.05     13.53 o
  -7   8   1     3203.84     3103.27    123.78 o
  -6   8   1      173.86      144.04      6.16 o
  -5   8   1     2738.30     3092.57     42.25 o
  -4   8   1     6046.24     6771.88     88.86 o
  -3   8   1      669.32      787.58      9.10 o
  -2   8   1     4146.43     4055.11     52.68 o
  -1   8   1     2812.33     4056.28     58.26 o
   0   8   1     1382.34     1026.76     14.75 o
   1   8   1     3600.29     4172.75     41.87 o
   2   8   1    11396.50    13916.30    135.71 o
   3   8   1     4156.55     4350.69     56.22 o
   4   8   1      323.74      269.41     11.08 o
   5   8   1     4366.40     4365.65     64.22 o
   7   8   1     3678.55     3451.45     69.41 o
   8   8   1     1100.30     1137.52     17.96 o
   9   8   1     1054.84     1085.65     17.51 o
  10   8   1     1132.27     1231.44     19.62 o
  11   8   1        5.05        0.68      4.50 o
  12   8   1      415.56      435.13     10.56 o
  13   8   1      284.77      282.42      9.17 o
  14   8   1      822.62      859.11     16.29 o
  15   8   1      130.71      127.88      9.84 o
  16   8   1      176.42      192.41     11.39 o
  17   8   1      167.23      194.56     18.36 o
 -17   9   1       21.10       13.82      9.33 o
 -16   9   1       20.20       26.49      9.05 o
 -15   9   1       31.65       26.19      7.87 o
 -14   9   1        2.47       -3.22      5.89 o
 -13   9   1      327.30      296.82     10.71 o
 -12   9   1      157.17      169.33      7.29 o
 -11   9   1      166.47      127.98      7.55 o
 -10   9   1      201.30      171.96     10.45 o
  -9   9   1      176.49      173.28      6.92 o
  -8   9   1     3219.20     3296.10     45.58 o
  -7   9   1        0.61       10.43      3.78 o
  -6   9   1      383.43      348.95      8.41 o
  -5   9   1      843.11     1100.76     15.50 o
  -4   9   1      939.42     1183.23     14.81 o
  -3   9   1      561.34      665.97      9.36 o
  -2   9   1        8.49        5.04      2.98 o
  -1   9   1     5403.43     6898.13    112.28 o
   0   9   1     1824.99     2483.77     32.64 o
   1   9   1     2884.87     3837.37     36.51 o
   2   9   1     1947.34     2381.12     23.32 o
   3   9   1       69.06      106.99      4.60 o
   4   9   1      108.34      207.94     18.61 o
   5   9   1       27.20       33.11      3.97 o
   6   9   1      880.11      963.75     27.97 o
   7   9   1       22.53       40.59      4.66 o
   8   9   1      403.92      465.68     10.18 o
   9   9   1      307.17      288.96      8.40 o
  10   9   1      494.03      504.58     11.08 o
  11   9   1       23.84       36.38      4.99 o
  12   9   1      152.13      130.40      6.69 o
  13   9   1        4.45        1.97      5.10 o
  14   9   1      182.99      202.07     10.43 o
  15   9   1        7.84        8.08      8.21 o
  16   9   1       44.50       49.06      9.29 o
  17   9   1       18.52       21.91      8.94 o
 -17  10   1      311.12      295.72     26.33 o
 -16  10   1       95.97       82.19     15.15 o
 -15  10   1       81.05       90.12     10.74 o
 -14  10   1      754.91      754.40     17.39 o
 -13  10   1       51.78       62.81      6.38 o
 -12  10   1      478.63      459.14     11.73 o
 -11  10   1      119.31      109.61      6.50 o
 -10  10   1      956.16      905.88     16.43 o
  -9  10   1     1488.42     1442.86     22.89 o
  -8  10   1      476.18      465.31     13.11 o
  -7  10   1      456.06      347.75      9.10 o
  -6  10   1        9.46       34.79      6.51 o
  -5  10   1      894.91      668.09     10.03 o
  -4  10   1     3499.52     3625.92     40.31 o
  -3  10   1     2546.24     2591.15     25.33 o
  -2  10   1     4482.48     4293.90     43.55 o
  -1  10   1      185.14      176.08      7.07 o
   0  10   1     2837.24     2347.36     28.40 o
   1  10   1     1205.92     1037.77     11.74 o
   2  10   1     2522.92     2197.18     21.89 o
   3  10   1     2343.26     1884.16     23.48 o
   4  10   1      344.66      371.49      7.73 o
   5  10   1     3393.66     3191.64     42.93 o
   6  10   1     1658.23     1859.21     37.11 o
   7  10   1     2645.22     2508.00     39.49 o
   8  10   1     1132.36     1082.24     19.92 o
   9  10   1      671.25      606.86     17.81 o
  10  10   1     1191.89     1182.54     22.11 o
  11  10   1      140.53      159.89      8.23 o
  12  10   1      968.50     1006.66     31.68 o
  13  10   1       89.64       81.61      9.98 o
  14  10   1       71.01       63.64     10.84 o
  15  10   1      386.24      432.25     17.27 o
  16  10   1       13.55       13.46      9.04 o
  17  10   1      107.63      127.04     19.84 o
 -17  11   1       12.64       19.91     10.73 o
 -16  11   1      599.60      596.77     21.12 o
 -15  11   1      566.84      603.90     21.15 o
 -14  11   1       15.58        8.89      7.95 o
 -13  11   1     1197.88     1296.05     22.61 o
 -12  11   1      934.35      943.91     18.07 o
 -11  11   1     1609.28     1636.46     26.15 o
 -10  11   1      380.37      349.47     10.28 o
  -9  11   1      472.33      476.58     11.41 o
  -8  11   1     3740.54     3592.10     50.15 o
  -7  11   1      597.90      589.91     14.59 o
  -6  11   1     9961.62    10351.41    121.08 o
  -5  11   1     1336.31     1075.95     14.47 o
  -4  11   1     7506.74     7973.56     91.23 o
  -3  11   1     3616.79     3078.93     32.94 o
  -2  11   1      161.11      143.59      7.53 o
  -1  11   1     5412.14     4615.59     46.81 o
   0  11   1     3515.48     3923.76     58.03 o
   1  11   1     6723.45     6545.80     64.22 o
   2  11   1     6368.03     6267.28     61.40 o
   3  11   1     2703.15     2657.53     29.75 o
   4  11   1     9062.15     9030.51    103.36 o
   5  11   1      292.42      347.89      8.52 o
   6  11   1     9600.63     9386.85    123.30 o
   7  11   1     2447.02     2429.89     35.44 o
   8  11   1     3735.54     3694.76     56.58 o
   9  11   1     3657.02     3676.32     56.49 o
  10  11   1       56.68       55.97      6.37 o
  11  11   1     1776.56     1812.75     40.36 o
  12  11   1      124.94      134.24      8.56 o
  13  11   1     1445.50     1516.37     41.47 o
  14  11   1      623.40      626.11     32.83 o
  15  11   1      326.45      357.07     16.83 o
  16  11   1      689.80      698.75     35.55 o
  17  11   1        2.63        7.52      9.69 o
 -16  12   1       93.23      103.83     12.19 o
 -15  12   1      106.03      110.32     12.14 o
 -14  12   1      170.99      199.23     13.06 o
 -13  12   1      244.11      219.63      9.54 o
 -12  12   1      942.54      969.27     18.67 o
 -11  12   1      728.25      741.04     15.51 o
 -10  12   1     1179.03     1269.61     21.82 o
  -9  12   1     1428.10     1380.56     22.81 o
  -8  12   1       10.39       14.61      4.81 o
  -7  12   1     1397.36     1365.28     20.69 o
  -6  12   1     2220.81     2298.38     32.03 o
  -5  12   1     5560.80     5778.19     63.35 o
  -4  12   1     2278.55     2224.34     26.66 o
  -3  12   1      798.17      829.60     10.73 o
  -2  12   1     2312.62     1980.98     20.51 o
  -1  12   1      447.71      562.44      8.83 o
   0  12   1     3207.14     3237.06     36.78 o
   1  12   1      930.15      846.78     10.97 o
   2  12   1     2659.08     2630.21     27.36 o
   3  12   1      597.71      393.55      7.18 o
   4  12   1       72.88       51.65      4.42 o
   5  12   1     1442.40     1462.69     20.94 o
   6  12   1      931.31     1012.58     18.03 o
   7  12   1     1043.70      993.46     17.97 o
   8  12   1      935.72      960.89     17.79 o
   9  12   1      970.53      913.27     17.51 o
  10  12   1      751.35      772.32     17.46 o
  11  12   1       70.39       63.72      7.22 o
  12  12   1      290.84      301.95     21.14 o
  13  12   1      194.73      208.83     10.44 o
  14  12   1      586.36      627.75     28.03 o
  15  12   1       87.29      103.10     11.61 o
  16  12   1      132.37      121.80     12.39 o
 -16  13   1       96.98      108.75     13.04 o
 -15  13   1      142.37      167.05     14.00 o
 -14  13   1       54.45       48.00     10.84 o
 -13  13   1        0.98       13.19      7.64 o
 -12  13   1      211.18      214.51     13.12 o
 -11  13   1        0.10       -2.46      5.64 o
 -10  13   1      724.64      751.40     15.77 o
  -9  13   1       28.87       38.88      6.59 o
  -8  13   1     1209.96     1304.19     22.58 o
  -7  13   1      249.56      250.80      9.37 o
  -6  13   1      994.98     1047.51     16.84 o
  -5  13   1      379.70      433.50     11.15 o
  -4  13   1       48.21       40.10      4.22 o
  -3  13   1      334.14      398.13     13.34 o
  -2  13   1      355.05      471.67      8.66 o
  -1  13   1     3235.31     3935.41     36.66 o
   0  13   1        3.28        9.03      4.58 o
   1  13   1     1633.26     1750.53     27.38 o
   2  13   1      465.54      583.73     10.06 o
   3  13   1        5.34        3.80      3.04 o
   4  13   1      265.18      265.06      7.25 o
   5  13   1      589.86      647.72     11.98 o
   6  13   1      187.47      204.23      7.37 o
   7  13   1       47.77       72.84      6.33 o
   8  13   1      854.42      906.17     17.58 o
   9  13   1        3.15        9.97      6.00 o
  10  13   1       78.14       69.07      6.94 o
  11  13   1      209.05      240.96     10.10 o
  12  13   1       13.83       11.08      7.16 o
  13  13   1      623.17      659.98     17.69 o
  14  13   1        0.03       -1.96      9.50 o
  15  13   1      178.90      159.21     13.44 o
  16  13   1       15.95       27.76     10.93 o
 -16  14   1       88.50       87.07     13.10 o
 -15  14   1      293.98      283.31     16.76 o
 -14  14   1       26.59       26.57     10.90 o
 -13  14   1        0.17        1.42      7.56 o
 -12  14   1       53.75       53.62      8.40 o
 -11  14   1      419.66      400.87     13.00 o
 -10  14   1       61.70       74.70      7.47 o
  -9  14   1      637.71      597.02     14.39 o
  -8  14   1      222.21      230.25      9.49 o
  -7  14   1     1406.59     1306.80     20.32 o
  -6  14   1       15.10        8.09      4.38 o
  -5  14   1     2127.38     2128.83     26.34 o
  -4  14   1     1022.87      985.22     14.87 o
  -3  14   1      841.65      842.72     10.37 o
  -2  14   1     1423.42     1362.10     14.88 o
  -1  14   1      362.33      397.77      7.54 o
   0  14   1      369.75      271.63      9.51 o
   1  14   1       55.14       29.70      3.33 o
   2  14   1        6.56       11.17      6.26 o
   3  14   1     1281.03     1207.37     15.18 o
   4  14   1      532.46      600.76     10.86 o
   5  14   1      730.43      676.91     11.77 o
   6  14   1      716.26      683.69     14.90 o
   7  14   1       21.53       12.21      7.26 o
   8  14   1      546.64      491.61     12.99 o
   9  14   1       15.50       24.04      6.39 o
  10  14   1      633.79      612.15     15.23 o
  11  14   1        8.07        3.78      6.59 o
  12  14   1      419.66      460.40     14.21 o
  13  14   1       51.43       48.15     10.92 o
  14  14   1        5.35        7.32     10.16 o
  15  14   1      274.86      249.86     15.91 o
 -15  15   1      357.30      377.75     20.24 o
 -14  15   1       99.25      108.02     14.88 o
 -13  15   1      366.45      345.32     18.42 o
 -12  15   1       65.01       68.19      9.00 o
 -11  15   1      889.02      909.81     19.44 o
 -10  15   1      334.56      310.51     13.87 o
  -9  15   1      435.04      459.66     13.53 o
  -8  15   1     1473.21     1383.75     24.44 o
  -7  15   1      123.26      133.54      9.20 o
  -6  15   1     2828.17     2767.02     33.32 o
  -5  15   1     1142.88     1082.91     16.19 o
  -4  15   1     1070.94      996.93     14.19 o
  -3  15   1     1401.88     1370.59     14.98 o
  -2  15   1      907.97      914.15     12.15 o
  -1  15   1     2854.38     2691.72     29.65 o
   0  15   1       27.39       13.35      3.84 o
   1  15   1     3447.47     3261.08     33.02 o
   2  15   1     1736.15     1686.44     18.47 o
   3  15   1     1329.22     1279.43     16.11 o
   4  15   1     1006.35      956.37     14.85 o
   5  15   1        4.60       12.99      4.43 o
   6  15   1     1689.64     1562.04     23.35 o
   7  15   1     1720.54     1690.34     27.89 o
   8  15   1     1182.08     1133.91     24.83 o
   9  15   1      937.11      919.34     18.99 o
  10  15   1        0.40        7.23      6.67 o
  11  15   1      486.08      473.24     19.35 o
  12  15   1      803.14      825.22     19.03 o
  13  15   1      909.43      910.86     27.86 o
  14  15   1      377.57      362.69     19.04 o
  15  15   1      128.59      131.18     14.23 o
 -15  16   1        4.46        4.40     11.80 o
 -14  16   1      480.35      526.89     22.96 o
 -13  16   1       36.63       30.69     11.93 o
 -12  16   1     1005.36      995.42     29.82 o
 -11  16   1      831.58      836.84     19.06 o
 -10  16   1      307.08      311.02     12.26 o
  -9  16   1     1579.17     1562.22     33.58 o
  -8  16   1        2.59        6.96      6.41 o
  -7  16   1     1871.06     1754.98     25.98 o
  -6  16   1      746.38      704.81     16.54 o
  -5  16   1     2137.10     2079.48     24.95 o
  -4  16   1      986.62      987.23     14.54 o
  -3  16   1      426.02      393.91     10.64 o
  -2  16   1     5636.75     5655.12     58.48 o
  -1  16   1        3.89        9.24      4.04 o
   0  16   1     6223.59     6317.61     65.06 o
   1  16   1     1885.18     1884.22     22.12 o
   2  16   1     1662.46     1622.59     18.35 o
   3  16   1     4290.42     4228.54     44.44 o
   4  16   1      193.13      177.28      8.20 o
   5  16   1     3681.19     3588.25     41.97 o
   6  16   1        6.94        8.84      5.70 o
   7  16   1     2377.39     2359.07     34.55 o
   8  16   1      494.05      509.35     14.56 o
   9  16   1      604.86      620.90     17.86 o
  10  16   1      914.67      928.27     19.95 o
  11  16   1       30.80       36.15      7.91 o
  12  16   1     1472.15     1417.12     37.44 o
  13  16   1      322.41      324.92     37.81 o
  14  16   1      513.41      529.56     30.26 o
 -14  17   1       12.55        8.02     12.25 o
 -13  17   1      240.58      198.37     16.09 o
 -12  17   1      175.18      200.82     21.75 o
 -11  17   1      407.98      437.52     17.93 o
 -10  17   1      127.08      123.46      9.64 o
  -9  17   1      255.80      260.08     11.37 o
  -8  17   1      486.54      487.97     13.08 o
  -7  17   1      149.31      141.26      9.11 o
  -6  17   1      127.84      131.40      6.97 o
  -5  17   1      712.04      731.27     12.58 o
  -4  17   1       21.70       24.09      5.27 o
  -3  17   1      415.27      452.55      9.31 o
  -2  17   1      124.48      135.55      5.45 o
  -1  17   1     1152.63     1216.30     16.18 o
   0  17   1      608.07      620.76     10.71 o
   1  17   1     1182.16     1182.77     15.75 o
   2  17   1      197.65      228.90      6.66 o
   3  17   1       35.85       41.13      4.48 o
   4  17   1      501.19      558.03     11.71 o
   5  17   1      273.99      264.15      8.56 o
   6  17   1      824.84      784.95     22.08 o
   7  17   1       51.54       58.90      6.96 o
   8  17   1      417.83      410.98     13.35 o
   9  17   1      180.11      184.93     11.73 o
  10  17   1       95.04       82.18      9.14 o
  11  17   1       45.07       65.23     10.68 o
  12  17   1      311.73      275.73     17.69 o
  13  17   1        4.17        1.18     11.54 o
  14  17   1        0.75       -5.35     11.84 o
 -13  18   1      147.23      154.10     18.37 o
 -12  18   1       36.34       27.47     12.10 o
 -11  18   1        0.80       12.51     12.14 o
 -10  18   1      312.80      290.43     15.22 o
  -9  18   1       48.82       37.64      8.21 o
  -8  18   1      163.07      156.82      9.86 o
  -7  18   1       45.38       40.36      6.25 o
  -6  18   1       22.31       17.36      5.77 o
  -5  18   1        5.34        7.58      5.54 o
  -4  18   1       28.68       18.48      5.64 o
  -3  18   1      114.22      115.92      6.12 o
  -2  18   1        0.27       -4.20      4.20 o
  -1  18   1       72.26       66.25      5.11 o
   0  18   1      840.83      838.74     12.91 o
   1  18   1       13.37        8.13      4.40 o
   2  18   1      215.90      217.66      7.56 o
   3  18   1       54.08       35.61      6.23 o
   4  18   1       46.11       45.22      5.94 o
   5  18   1       79.63       63.13      6.35 o
   6  18   1       15.66       12.38      5.70 o
   7  18   1        0.76       -1.10      6.31 o
   8  18   1      166.72      148.81      9.92 o
   9  18   1       82.40       58.86      8.79 o
  10  18   1       25.88       10.37      9.74 o
  11  18   1      181.25      174.29     15.40 o
  12  18   1        2.64        2.72     12.26 o
  13  18   1       16.25       16.42     21.16 o
 -13  19   1      286.46      299.58     20.17 o
 -12  19   1       84.96       91.15     14.86 o
 -11  19   1     1217.50     1212.03     40.36 o
 -10  19   1      279.52      264.43     17.85 o
  -9  19   1      151.46      159.12     12.98 o
  -8  19   1      356.62      331.13     12.88 o
  -7  19   1       29.76       21.82      6.41 o
  -6  19   1      873.21      850.41     20.57 o
  -5  19   1      130.66      136.47      8.89 o
  -4  19   1      334.53      331.24     11.08 o
  -3  19   1      944.63      900.28     14.97 o
  -2  19   1      110.79      102.90      5.52 o
  -1  19   1     1934.45     1870.74     22.66 o
   0  19   1     1124.41     1120.08     15.65 o
   1  19   1     1427.78     1351.43     17.69 o
   2  19   1     1466.07     1439.51     20.41 o
   3  19   1      174.32      140.95     12.44 o
   4  19   1     1329.84     1272.58     19.77 o
   5  19   1       29.88       22.95      6.80 o
   6  19   1      397.47      369.39     10.79 o
   7  19   1      218.20      219.02     10.20 o
   8  19   1      313.62      317.20     11.80 o
   9  19   1      406.76      397.81     18.90 o
  10  19   1      102.64       86.48     14.12 o
  11  19   1      213.04      214.00     17.17 o
  12  19   1      122.65      152.44     15.98 o
  13  19   1       57.34       69.35     14.56 o
 -12  20   1      220.91      238.05     18.57 o
 -11  20   1       28.42       50.94     13.73 o
 -10  20   1      118.31      118.53     19.26 o
  -9  20   1      425.45      463.17     19.22 o
  -8  20   1       14.41       -2.77      8.23 o
  -7  20   1      360.04      397.27     18.32 o
  -6  20   1      132.55      130.01      8.74 o
  -5  20   1     1042.53      976.87     20.55 o
  -4  20   1     1027.79     1016.75     19.11 o
  -3  20   1      279.05      267.11     10.33 o
  -2  20   1     1548.28     1563.80     21.91 o
  -1  20   1      159.61      150.38      6.58 o
   0  20   1      355.29      368.20      9.21 o
   1  20   1      217.86      241.68      7.79 o
   2  20   1      516.29      518.18     11.75 o
   3  20   1     1533.28     1530.89     24.53 o
   4  20   1      385.58      362.76     11.70 o
   5  20   1     1447.92     1432.98     27.16 o
   6  20   1       81.31       83.92      7.95 o
   7  20   1      483.26      487.65     13.74 o
   8  20   1      414.42      426.50     18.26 o
   9  20   1      137.04      128.08     18.20 o
  10  20   1     1003.43     1050.10     33.25 o
  11  20   1        7.11        9.48     12.95 o
  12  20   1      272.63      319.51     20.38 o
 -11  21   1       16.15        1.29     14.88 o
 -10  21   1      490.44      506.49     20.72 o
  -9  21   1        0.28      -10.32     10.32 o
  -8  21   1      622.51      636.63     20.63 o
  -7  21   1      168.54      127.80     11.73 o
  -6  21   1       76.82       96.58     11.31 o
  -5  21   1      185.79      200.70     13.72 o
  -4  21   1      162.94      164.36     10.27 o
  -3  21   1     1192.87     1159.26     20.78 o
  -2  21   1       45.85       48.79      6.33 o
  -1  21   1      160.99      192.09      7.13 o
   0  21   1       41.31       40.57      5.48 o
   1  21   1      451.54      458.12     11.26 o
   2  21   1       38.07       43.22      5.99 o
   3  21   1      288.60      251.61     10.17 o
   4  21   1      719.65      707.38     16.53 o
   5  21   1        0.55        0.63      7.16 o
   6  21   1      195.51      240.45     12.29 o
   7  21   1        8.27       13.35      9.89 o
   8  21   1      173.46      186.78     13.94 o
   9  21   1      172.82      201.32     18.38 o
  10  21   1       39.36       29.92     14.18 o
  11  21   1      362.93      368.82     21.82 o
 -10  22   1       97.62       92.54     16.30 o
  -9  22   1      108.39      111.48     16.46 o
  -8  22   1      115.02       93.80     15.75 o
  -7  22   1      191.65      176.81     15.65 o
  -6  22   1       40.42       31.38     12.20 o
  -5  22   1       87.22       80.08     12.70 o
  -4  22   1       38.62       34.49     18.03 o
  -3  22   1      109.58       93.76      8.26 o
  -2  22   1       37.55       31.49      6.38 o
  -1  22   1       15.30       10.00      5.48 o
   0  22   1       12.16       15.17      5.69 o
   1  22   1       92.54       74.31      6.84 o
   2  22   1       18.06        9.95      7.12 o
   3  22   1       20.95        5.96      7.17 o
   4  22   1      135.70      120.98     10.29 o
   5  22   1      166.53      154.59     14.29 o
   6  22   1        1.04       -6.95     12.16 o
   7  22   1        0.67        2.06     12.38 o
   8  22   1      156.98      135.19     13.11 o
   9  22   1       21.07       25.44     14.45 o
  10  22   1       33.36       22.38     14.26 o
  -9  23   1       12.08       16.35     13.70 o
  -8  23   1      358.82      324.32     19.55 o
  -7  23   1       26.33       -3.73     24.63 o
  -6  23   1      229.03      240.50     16.56 o
  -5  23   1        8.43       -1.84     11.33 o
  -4  23   1      203.78      202.52     15.02 o
  -3  23   1      380.21      360.56     18.28 o
  -2  23   1        7.79       -0.68      8.84 o
  -1  23   1       71.05       76.82      8.37 o
   0  23   1       99.87       94.63      7.40 o
   1  23   1      108.05      113.13      8.72 o
   2  23   1        7.90        2.89      9.35 o
   3  23   1        0.07       -0.59      9.42 o
   4  23   1      104.42      111.57     13.30 o
   5  23   1      365.75      291.40     17.08 o
   6  23   1       28.86       20.30     12.87 o
   7  23   1      261.20      247.36     27.28 o
   8  23   1        0.09        3.30     13.15 o
   9  23   1      153.23      129.08     17.45 o
  -8  24   1      114.27      102.07     28.02 o
  -7  24   1      384.24      403.31     25.53 o
  -6  24   1       94.50       98.99     17.02 o
  -5  24   1      105.62       99.63     13.62 o
  -4  24   1       61.90       69.51     25.75 o
  -3  24   1        1.45       12.40     30.74 o
  -2  24   1      453.32      441.60     35.72 o
  -1  24   1        5.31       21.99      8.44 o
   0  24   1      116.90      129.86     12.34 o
   1  24   1       85.15       89.03     12.19 o
   2  24   1       20.52       39.55     11.59 o
   3  24   1      424.49      420.51     20.02 o
   4  24   1        0.35       -0.78     11.61 o
   5  24   1      401.46      370.72     19.34 o
   6  24   1        4.95       24.90     12.98 o
   7  24   1      299.73      275.88     18.36 o
   8  24   1       57.41       72.88     14.64 o
  -6  25   1      113.85      128.94     15.17 o
  -5  25   1       46.11       46.14     13.22 o
  -4  25   1      146.83      151.05     29.73 o
  -3  25   1      298.90      311.19     17.68 o
  -2  25   1      215.54      194.67     14.74 o
  -1  25   1      304.42      349.68     25.30 o
   0  25   1        2.56       -8.19     10.07 o
   1  25   1      250.57      250.76     26.50 o
   2  25   1      191.97      212.56     15.10 o
   3  25   1        4.32       -4.76     18.26 o
   4  25   1      459.47      425.81     21.36 o
   5  25   1       11.91        0.53     12.53 o
   6  25   1      302.41      308.87     19.23 o
  -4  26   1       41.34       22.57     15.62 o
  -3  26   1        5.34       13.35     12.18 o
  -2  26   1       75.49       76.81     12.81 o
  -1  26   1        9.56       28.60     16.07 o
   0  26   1      158.00      162.96     19.24 o
   1  26   1       56.05       47.24     16.61 o
   2  26   1      126.61      123.70     13.82 o
   3  26   1        0.65        9.46     17.29 o
   4  26   1       92.20       85.91     13.80 o
 -18   0   2     1122.09     1049.15     36.63 o
 -17   0   2       98.24      114.79     12.78 o
 -16   0   2     2708.32     2795.01    130.52 o
 -15   0   2      102.56       84.37     17.94 o
 -14   0   2     2163.26     2211.64     48.58 o
 -13   0   2     2386.81     2347.51     67.39 o
 -12   0   2     1359.96     1310.63     28.22 o
 -11   0   2     8402.00     8657.91    232.39 o
 -10   0   2     2154.23     2201.40     62.09 o
  -9   0   2    12282.64    12809.57    253.78 o
  -8   0   2     2103.17     2208.81     61.35 o
  -7   0   2    21835.45    24451.19    480.98 o
  -6   0   2     4463.62     3757.73     64.11 o
  -5   0   2     4674.34     4485.66    150.77 o
  -4   0   2    17569.13    15478.48   1814.97 o
  -3   0   2      113.29      202.44      6.61 o
  -2   0   2    28140.88    26008.08    806.38 o
  -1   0   2       14.24      274.78      9.40 o
   0   0   2    14919.62    15352.09    333.83 o
   1   0   2    93388.55    98881.29   2904.64 o
   2   0   2      702.12     1630.76     51.14 o
   3   0   2    14496.35    13431.85    396.61 o
   5   0   2    19085.54    17838.50    526.54 o
   6   0   2     6751.34     6248.10    188.41 o
   7   0   2     6804.22     7224.88    217.78 o
   8   0   2    13670.41    13278.78    395.43 o
   9   0   2      608.92      719.50     30.92 o
  10   0   2     7326.38     7182.75    219.04 o
  11   0   2        2.19       -5.97     10.69 o
  12   0   2     2668.07     2727.16     91.08 o
 -18   1   2       61.25       56.62      8.73 o
 -17   1   2      729.36      750.26     20.47 o
 -16   1   2       95.82       72.54      8.60 o
 -15   1   2      616.68      654.56     15.16 o
 -14   1   2       30.52        5.63      4.96 o
 -13   1   2      892.92      882.22     15.36 o
 -12   1   2      752.06      731.26     15.03 o
 -11   1   2     2788.80     2908.96     58.06 o
 -10   1   2     4121.53     4037.21     66.06 o
  -9   1   2      477.48      572.08      9.35 o
  -8   1   2     3464.39     3142.65     40.70 o
  -7   1   2     1298.83     1299.32     17.79 o
  -6   1   2     1006.26      596.91      8.26 o
  -5   1   2    13347.75    14991.81    184.30 o
  -4   1   2     5873.79     6703.90    139.72 o
  -3   1   2    10672.34    10254.65    439.29 o
  -2   1   2      116.86      228.76      8.81 o
  -1   1   2    16780.81    17494.39    305.80 o
   0   1   2     5990.59     5519.35     83.99 o
   1   1   2     5526.59     6419.70     69.35 o
   2   1   2     9506.82     9574.70    169.70 o
   3   1   2     7532.79     8914.02    190.31 o
   4   1   2     9643.87     4973.00    149.74 o
   5   1   2      743.78      583.14     21.91 o
   6   1   2     2860.01     2425.33     54.47 o
   7   1   2     7344.58     7193.55    153.36 o
   8   1   2      487.19      388.64     14.54 o
   9   1   2     3914.95     3773.29     83.98 o
  10   1   2       27.68       -9.74      9.74 o
  11   1   2     1417.15     1426.25     52.47 o
  12   1   2      810.67      803.08     36.18 o
  13   1   2     1585.88     1686.82     62.42 o
 -18   2   2       46.08       41.48     11.88 o
 -17   2   2       52.51       39.95     10.20 o
 -16   2   2       24.71       24.56     10.09 o
 -15   2   2       29.40       30.57      5.54 o
 -14   2   2      285.26      299.39      9.93 o
 -13   2   2       27.46       21.39      4.66 o
 -12   2   2      190.86      202.39      7.71 o
 -11   2   2       77.86       58.87      7.44 o
 -10   2   2       19.10        7.46      4.01 o
  -9   2   2      519.39      592.87     10.17 o
  -8   2   2      132.79      136.13      6.47 o
  -7   2   2       78.83       75.01      8.67 o
  -6   2   2      779.92      768.55     20.29 o
  -5   2   2     2422.63     3395.58     48.75 o
  -3   2   2     2605.81     3483.98     85.82 o
  -2   2   2     2331.61     2669.66     47.51 o
  -1   2   2     4138.45     5224.27     92.12 o
   0   2   2      369.35      398.98      8.40 o
   1   2   2    21471.46    28375.56    414.18 o
   2   2   2      709.09      978.60     23.97 o
   3   2   2     3811.58     4784.91    104.62 o
   4   2   2      513.22      675.66     13.56 o
   5   2   2     1762.26     1144.75     39.21 o
   6   2   2      280.25      307.42     11.56 o
   7   2   2      417.24      363.31     13.46 o
   8   2   2      124.23      111.75     11.88 o
   9   2   2      366.77      428.40     23.18 o
  10   2   2       19.86       41.28     11.21 o
  11   2   2       75.26       75.81     13.51 o
  12   2   2      194.27      192.41     19.07 o
  13   2   2      254.25      239.15     21.71 o
 -18   3   2        7.99       13.35      7.85 o
 -17   3   2      663.56      682.14     19.70 o
 -16   3   2        5.54       11.00      8.78 o
 -15   3   2      655.19      597.96     14.68 o
 -14   3   2        4.69        8.13      4.83 o
 -13   3   2      962.75      929.50     18.82 o
 -12   3   2      674.77      623.57     13.79 o
 -11   3   2      586.48      571.31     18.04 o
 -10   3   2     2977.92     3054.31     41.60 o
  -9   3   2      409.09      471.74     11.76 o
  -8   3   2     5147.87     5212.56     68.36 o
  -7   3   2       48.43       24.57      3.40 o
  -6   3   2     3847.06     3830.61     50.29 o
  -5   3   2     9890.94    10908.51    155.38 o
  -3   3   2    14179.07    15764.96    487.88 o
  -2   3   2      239.51      187.14      5.77 o
  -1   3   2    12923.96    14811.54    258.89 o
   0   3   2     1647.44     1684.52     40.29 o
   1   3   2       19.41      315.87     23.09 o
   2   3   2    42544.92    47441.33    722.51 o
   4   3   2    17172.90    19155.20    244.76 o
   5   3   2      760.03      730.02     11.48 o
   6   3   2     2632.13     2674.61     40.50 o
   7   3   2     5323.08     5588.18    105.99 o
   8   3   2      466.91      465.47      8.78 o
   9   3   2     2118.52     2123.03     32.06 o
  10   3   2      126.53      149.13     14.55 o
  11   3   2      650.05      549.55     34.56 o
  12   3   2     1388.01     1421.91     36.82 o
  13   3   2      442.54      463.91     13.66 o
  14   3   2      358.90      363.68     11.36 o
  15   3   2        7.74        9.38      5.08 o
  16   3   2      187.73      228.92     10.24 o
 -18   4   2       87.79      102.06      9.72 o
 -17   4   2      328.56      344.46     14.73 o
 -16   4   2      474.35      498.72     16.52 o
 -15   4   2       32.66       32.94      7.05 o
 -14   4   2     1672.05     1701.53     31.59 o
 -13   4   2      177.42      159.00     12.55 o
 -12   4   2     1579.14     1576.26     26.13 o
 -11   4   2     3212.00     3216.64     44.07 o
 -10   4   2      989.99     1044.01     24.28 o
  -9   4   2     2580.53     2234.76     31.13 o
  -8   4   2      221.84      215.90      6.76 o
  -7   4   2     8052.80     7842.81    101.89 o
  -6   4   2     6152.25     6144.38     80.09 o
  -5   4   2     1686.99     1322.43     32.01 o
  -4   4   2    15524.55    14728.26    607.73 o
  -3   4   2      688.12      872.60     68.90 o
  -2   4   2    22172.03    21460.52    455.07 o
  -1   4   2     5964.62     6636.27    116.97 o
   0   4   2     6702.05     5668.97     87.26 o
   1   4   2    27535.07    30104.91    528.11 o
   2   4   2    33725.49    40859.70    622.59 o
   4   4   2      192.54      407.61      7.75 o
   5   4   2     1418.50      551.89      9.04 o
   6   4   2     5936.43     6456.12     83.29 o
   7   4   2     3387.79     3175.81     37.78 o
   8   4   2     7926.71     8048.63     97.27 o
   9   4   2      898.02      988.54     15.94 o
  10   4   2     2637.60     2483.57     33.75 o
  11   4   2      284.77      266.81      9.66 o
  12   4   2      861.30      853.18     14.79 o
  13   4   2     1196.34     1197.08     19.77 o
  14   4   2       41.22       53.94      5.33 o
  15   4   2     1265.68     1309.06     30.10 o
  16   4   2      134.77      140.89     12.03 o
  17   4   2      268.22      295.11     17.31 o
  18   4   2      178.73      169.38     13.30 o
 -18   5   2      349.41      353.08     17.25 o
 -17   5   2      495.72      487.50     14.02 o
 -16   5   2      547.57      538.37     17.71 o
 -15   5   2      734.10      783.05     17.98 o
 -14   5   2       75.98       67.91      6.46 o
 -13   5   2     1275.44     1300.65     27.48 o
 -12   5   2     2345.74     2273.92     36.14 o
 -11   5   2      138.52      152.53      5.98 o
 -10   5   2     4246.19     4383.77     58.76 o
  -9   5   2      354.17      338.83     12.31 o
  -8   5   2     6824.40     6434.68    141.46 o
  -7   5   2     2876.19     2659.48    125.38 o
  -6   5   2     4256.59     3832.78     77.09 o
  -5   5   2    12026.71    12485.84    183.17 o
  -4   5   2     6255.95     7614.19    108.33 o
  -3   5   2    18948.02    18300.67    293.37 o
  -2   5   2     4451.08     5742.54    102.09 o
  -1   5   2     9066.31     8596.43    113.16 o
   0   5   2     4688.65     4308.39     65.42 o
   1   5   2     8397.95     8678.29    219.55 o
   2   5   2     6150.45     4523.61    102.41 o
   3   5   2       52.65       44.63     11.01 o
   4   5   2    20847.07    21138.58    416.29 o
   5   5   2     2308.55     2484.52     36.82 o
   6   5   2     8626.26     8694.55    112.19 o
   7   5   2     1641.45     1280.28     18.48 o
   8   5   2     1954.22     1938.02     34.53 o
   9   5   2     5997.53     6024.72     78.87 o
  10   5   2      257.41      310.87      7.24 o
  11   5   2     3986.56     4010.05     53.69 o
  12   5   2      952.80      929.68     16.34 o
  13   5   2      561.95      578.14     11.93 o
  14   5   2     1239.44     1214.06     23.77 o
  15   5   2      154.68      173.99      7.78 o
  16   5   2      909.11      907.62     34.86 o
  17   5   2        4.54       11.47     10.47 o
  18   5   2      495.34      576.36     24.87 o
 -18   6   2        4.63        4.00      6.94 o
 -17   6   2        3.12        6.56      8.18 o
 -16   6   2       72.47       87.54      9.51 o
 -15   6   2       82.03       90.45      7.46 o
 -14   6   2      556.58      597.96     14.00 o
 -13   6   2       81.87       81.90      6.16 o
 -12   6   2      261.37      290.05      9.50 o
 -11   6   2      575.07      589.09     12.14 o
 -10   6   2       22.81       35.28      4.03 o
  -9   6   2     1081.03     1089.90     17.35 o
  -8   6   2      419.10      456.18     10.61 o
  -6   6   2     2168.66     2226.63     43.03 o
  -5   6   2     1541.53     1753.68     24.82 o
  -4   6   2      689.37      536.07     18.11 o
  -3   6   2      561.28      706.89     14.76 o
  -2   6   2     4109.55     4336.92     50.25 o
  -1   6   2      374.39      378.21      7.31 o
   0   6   2     4675.73     5405.65     67.32 o
   1   6   2       94.61       36.28      4.93 o
   2   6   2       17.48        6.56      2.28 o
   3   6   2     7526.86     8280.52    118.01 o
   4   6   2      448.45      602.08     15.75 o
   5   6   2     2786.81     2959.62     51.85 o
   6   6   2      137.52      272.84      7.07 o
   7   6   2      581.66      543.07      9.78 o
   8   6   2      706.48      707.86     12.01 o
   9   6   2      148.68      166.73      7.19 o
  10   6   2     1264.45     1320.42     19.98 o
  11   6   2        0.45       -2.70      4.94 o
  12   6   2      818.69      858.97     16.47 o
  13   6   2       94.28       92.24      5.60 o
  14   6   2      184.69      202.36      8.18 o
  15   6   2       48.43       46.88      7.10 o
  16   6   2       22.94       30.84      6.99 o
  17   6   2      100.29      108.88      8.44 o
  18   6   2        0.55       -1.66     11.75 o
 -18   7   2        2.19        3.25     16.17 o
 -17   7   2       38.44       32.53      9.29 o
 -16   7   2      255.98      285.33     14.83 o
 -15   7   2       61.16       55.49      7.25 o
 -14   7   2        8.72        9.11      5.71 o
 -13   7   2       91.69      102.26      6.80 o
 -12   7   2       59.56       40.70      5.56 o
 -11   7   2        1.65        7.51      4.28 o
 -10   7   2       27.74       25.18      4.21 o
  -9   7   2       95.56      102.46     10.90 o
  -8   7   2      164.20      116.20      5.05 o
  -7   7   2       22.55       40.91      8.90 o
  -6   7   2       58.41       28.35      3.22 o
  -5   7   2      125.75       91.62      4.19 o
  -4   7   2      146.00      169.04      5.62 o
  -3   7   2        2.38       63.74      2.76 o
  -2   7   2      361.23      474.53      6.13 o
  -1   7   2     1624.18     1569.85     20.12 o
   0   7   2        7.49       87.10      4.14 o
   1   7   2      786.99     1508.60     16.15 o
   2   7   2      304.55      203.19     10.81 o
   3   7   2     1024.80     1512.60     22.88 o
   4   7   2     1759.01     1773.62     27.89 o
   5   7   2      447.98      654.41     51.70 o
   6   7   2       17.37        1.56      2.29 o
   7   7   2      117.88      220.58     13.94 o
   8   7   2       13.95       20.67      3.52 o
   9   7   2      586.84      537.72     11.37 o
  10   7   2      108.15      111.02      6.27 o
  11   7   2       37.88       34.97      5.31 o
  12   7   2       98.55      107.08      5.62 o
  13   7   2        8.50       10.40      4.81 o
  14   7   2      127.91      123.62      8.10 o
  15   7   2        4.91        2.92     12.65 o
  16   7   2       60.80       58.87      8.78 o
  17   7   2       35.29       43.46      9.26 o
 -17   8   2      201.22      211.11     13.03 o
 -16   8   2      119.37      115.14     14.76 o
 -15   8   2      105.01      113.55     10.55 o
 -14   8   2     1433.33     1469.20     26.72 o
 -13   8   2        2.41        0.56      5.43 o
 -12   8   2      505.28      498.78     12.79 o
 -11   8   2     1204.46     1216.85     20.12 o
 -10   8   2      560.23      601.97     14.27 o
  -9   8   2     3695.17     3547.08     48.84 o
  -8   8   2      819.13      817.44     17.10 o
  -7   8   2     4787.62     4601.62     61.70 o
  -6   8   2     2409.45     2342.26     33.00 o
  -5   8   2     8457.43     9197.84    107.18 o
  -4   8   2    12901.35    13479.23    142.28 o
  -3   8   2      348.14      463.47      5.91 o
  -2   8   2    10960.52    11146.89     97.79 o
  -1   8   2      854.90      728.08     10.61 o
   0   8   2     6782.17     6610.22     70.15 o
   1   8   2     6275.15     6035.68     56.16 o
   2   8   2     1965.21     2228.88     23.36 o
   3   8   2     7990.16     7873.87    102.72 o
   4   8   2     1460.77     1699.02     27.27 o
   5   8   2     8493.17     8422.44    144.37 o
   7   8   2      557.01      464.92     13.01 o
   8   8   2     3300.15     3178.42     48.17 o
   9   8   2        0.68       -1.31      4.25 o
  10   8   2     4073.04     4068.95     61.24 o
  11   8   2     1005.80      981.69     19.26 o
  12   8   2      754.56      765.11     21.90 o
  13   8   2      493.48      485.19     14.10 o
  14   8   2       15.73       16.18      6.76 o
  15   8   2      649.59      640.52     23.36 o
  16   8   2        1.88        0.81      7.67 o
  17   8   2       97.30       99.03     15.25 o
 -17   9   2      535.43      584.10     20.89 o
 -16   9   2        5.65       19.74      9.51 o
 -15   9   2     1267.32     1323.60     33.01 o
 -14   9   2      128.73      124.51      9.11 o
 -13   9   2     1425.03     1441.07     26.26 o
 -12   9   2      620.05      650.33     13.99 o
 -11   9   2      219.59      242.39      8.71 o
 -10   9   2     4611.90     4704.94     64.00 o
  -9   9   2        0.05        4.43      4.04 o
  -8   9   2     9917.78     9941.39    130.24 o
  -7   9   2      192.19      339.99     12.62 o
  -6   9   2     3032.02     2901.12     41.77 o
  -5   9   2     6102.90     6106.80     65.92 o
  -4   9   2       13.05       18.03      2.73 o
  -3   9   2    14014.54    14229.06    124.41 o
  -2   9   2      223.67      203.89      5.48 o
  -1   9   2    16269.46    17760.55    186.04 o
   0   9   2     4719.12     4744.13     47.60 o
   1   9   2     6662.78     6720.58     66.54 o
   2   9   2     8685.54     8620.49     79.75 o
   3   9   2       94.13      249.56      6.99 o
   4   9   2     9473.42     9044.44    114.71 o
   5   9   2      457.76      383.48     10.15 o
   6   9   2     7336.74     7442.20    112.24 o
   7   9   2     1018.17      875.42     16.58 o
   8   9   2      546.86      545.30     12.31 o
   9   9   2     3552.88     3548.74     53.87 o
  10   9   2       53.55       51.67      6.11 o
  11   9   2     2095.45     2141.73     35.18 o
  12   9   2      362.26      372.27     11.70 o
  13   9   2      784.85      781.75     19.05 o
  14   9   2     1011.89     1081.14     34.29 o
  15   9   2        2.44       13.02      8.31 o
  16   9   2      674.60      721.53     21.62 o
  17   9   2      147.17      118.85     11.62 o
 -17  10   2        0.21        2.45      9.96 o
 -16  10   2      453.10      513.86     28.53 o
 -15  10   2      207.27      194.31     24.45 o
 -14  10   2      874.26      874.01     19.36 o
 -13  10   2      370.60      385.38     12.61 o
 -12  10   2     1471.40     1529.02     24.99 o
 -11  10   2      871.27      885.65     16.71 o
 -10  10   2      148.02      161.74      7.13 o
  -9  10   2     1791.34     1735.69     26.68 o
  -8  10   2     1961.10     2065.80     30.54 o
  -7  10   2     1305.88     1358.46     21.58 o
  -6  10   2     5088.23     5392.00     64.41 o
  -5  10   2     2326.71     2282.48     26.59 o
  -4  10   2     3009.40     2762.72     27.40 o
  -3  10   2      842.67     1183.67     12.29 o
  -2  10   2     2286.31     2182.91     25.52 o
  -1  10   2      466.34      542.71      8.01 o
   0  10   2    10522.86    11761.74    179.52 o
   1  10   2     2048.10     1821.59     18.68 o
   2  10   2      816.94      842.17     11.46 o
   3  10   2     3207.13     3096.87     32.07 o
   4  10   2      116.34      158.92      8.13 o
   5  10   2     5628.76     5632.02     72.82 o
   6  10   2     1223.84     1175.00     19.24 o
   7  10   2     2582.67     2446.84     35.33 o
   8  10   2     1226.70     1252.37     22.26 o
   9  10   2      264.74      256.28      9.57 o
  10  10   2     1489.06     1509.32     26.48 o
  11  10   2       91.20       98.19     11.42 o
  12  10   2     1146.18     1196.88     23.07 o
  13  10   2       83.36       87.08      8.55 o
  14  10   2      756.72      781.17     22.78 o
  15  10   2      159.82      174.69     11.90 o
  16  10   2        2.87       -0.76     16.12 o
  17  10   2      297.18      298.79     15.62 o
 -17  11   2        0.87        4.50     10.24 o
 -16  11   2      137.66      128.65     20.59 o
 -15  11   2        7.58        6.80     20.00 o
 -14  11   2      203.16      212.30     13.89 o
 -13  11   2       13.94       16.24      6.56 o
 -12  11   2      206.39      212.72      8.86 o
 -11  11   2      121.99      138.75      7.41 o
 -10  11   2        1.35        6.23      5.06 o
  -9  11   2       60.77       61.24      5.65 o
  -8  11   2        2.53        8.92      4.57 o
  -7  11   2        3.86        8.57      4.61 o
  -6  11   2     1657.87     1910.39     37.01 o
  -5  11   2      558.22      602.67      9.44 o
  -4  11   2        0.12        7.69      3.12 o
  -3  11   2      331.98      449.49      7.80 o
  -2  11   2      176.36      195.07      6.53 o
  -1  11   2      494.57      634.92     19.97 o
   0  11   2      329.46      454.06      7.64 o
   1  11   2       19.14       25.95      2.81 o
   2  11   2      265.92      320.46      5.81 o
   3  11   2        2.17        9.47      2.45 o
   4  11   2      334.67      349.14      7.63 o
   5  11   2        6.99       15.63      4.08 o
   6  11   2      146.88      191.24      8.04 o
   7  11   2       19.34       14.72      6.26 o
   8  11   2      485.08      508.55     11.89 o
   9  11   2       29.29       41.76      5.77 o
  10  11   2       47.60       48.92      7.15 o
  11  11   2      177.03      179.76      8.92 o
  12  11   2       47.74       40.38     10.64 o
  13  11   2       16.56       25.35      7.78 o
  14  11   2        5.80        7.91      7.99 o
  15  11   2        4.65       15.55      9.14 o
  16  11   2       57.14       49.97     10.51 o
 -16  12   2      221.19      212.95     23.08 o
 -15  12   2      280.49      229.41     14.90 o
 -14  12   2      589.68      570.54     21.24 o
 -13  12   2        0.88        2.88      6.63 o
 -12  12   2     1046.45     1013.91     19.33 o
 -11  12   2      531.24      536.53     13.36 o
 -10  12   2      431.49      447.94     12.09 o
  -9  12   2      250.82      232.54      9.05 o
  -8  12   2      238.51      237.59      8.89 o
  -7  12   2     1734.17     1594.71     25.17 o
  -6  12   2     1764.69     1808.68     24.16 o
  -5  12   2     1712.10     1717.91     19.56 o
  -4  12   2      772.67      728.78      9.74 o
  -3  12   2        9.37       -2.43      2.43 o
  -2  12   2     3112.52     2881.57     29.85 o
  -1  12   2     2153.59     2287.48     26.44 o
   0  12   2     1873.36     1890.49     22.43 o
   1  12   2     3300.95     3627.11     35.27 o
   2  12   2      156.40      105.18      3.97 o
   3  12   2     2677.10     2489.08     26.79 o
   4  12   2      120.80      119.14      5.49 o
   5  12   2     2115.34     2089.19     31.32 o
   6  12   2      190.23      148.36      6.98 o
   7  12   2      309.85      286.60     12.82 o
   8  12   2     1276.15     1243.28     21.29 o
   9  12   2      134.68      143.23     11.07 o
  10  12   2      374.19      356.35     16.55 o
  11  12   2       49.77       47.50      6.77 o
  12  12   2      319.87      288.94     12.11 o
  13  12   2      771.83      803.96     19.43 o
  14  12   2      128.40      135.72     13.38 o
  15  12   2      672.17      682.42     31.61 o
  16  12   2       21.81       35.42     22.51 o
 -16  13   2       36.38       45.05     11.91 o
 -15  13   2      336.56      348.96     18.56 o
 -14  13   2      145.02      152.02     21.10 o
 -13  13   2     1015.48      957.83     24.24 o
 -12  13   2      621.52      640.20     18.13 o
 -11  13   2     1442.44     1415.90     24.38 o
 -10  13   2     1319.16     1242.61     21.94 o
  -9  13   2       45.68       51.71      6.04 o
  -8  13   2     6761.58     6713.15     90.51 o
  -7  13   2      579.15      589.87     11.22 o
  -6  13   2     2685.88     2562.10     30.65 o
  -5  13   2     1614.07     1531.04     19.95 o
  -4  13   2      122.04      101.69      4.82 o
  -3  13   2     5020.95     4871.97     47.34 o
  -2  13   2      168.50      196.28      8.35 o
  -1  13   2     9911.27    10035.67     94.50 o
   0  13   2     3310.61     3295.13     34.62 o
   1  13   2     3941.08     4048.16     39.32 o
   2  13   2     4170.39     4006.19     38.79 o
   3  13   2      225.84      258.45      6.18 o
   4  13   2     4662.77     4491.51     50.27 o
   5  13   2     1480.06     1523.15     21.92 o
   6  13   2     5365.12     4982.58     68.51 o
   7  13   2     3591.63     3540.71     50.43 o
   8  13   2       31.31       30.33      5.87 o
   9  13   2     3106.14     3065.21     45.67 o
  10  13   2      339.14      356.88     11.58 o
  11  13   2     1280.83     1312.35     23.56 o
  12  13   2      128.16      128.08      9.64 o
  13  13   2      451.54      482.25     17.46 o
  14  13   2      290.89      348.10     17.51 o
  15  13   2        1.37       -2.24      9.86 o
  16  13   2      400.44      431.71     19.79 o
 -16  14   2      599.13      609.59     23.93 o
 -15  14   2       57.69       74.19     18.82 o
 -14  14   2      628.12      637.94     23.56 o
 -13  14   2      294.86      316.72     34.11 o
 -12  14   2      418.41      426.89     13.19 o
 -11  14   2      999.08      986.95     19.53 o
 -10  14   2        1.15        0.70      5.87 o
  -9  14   2     2409.85     2409.07     34.04 o
  -8  14   2      201.18      190.92     12.48 o
  -7  14   2     2205.69     2191.01     34.80 o
  -6  14   2      693.11      665.18     11.72 o
  -5  14   2     1281.22     1315.54     17.01 o
  -4  14   2     1716.27     1727.47     19.11 o
  -3  14   2      108.51      120.49      4.01 o
  -2  14   2     7528.99     7646.32     72.78 o
  -1  14   2     1275.03     1248.36     15.81 o
   0  14   2      712.84      580.74     10.21 o
   1  14   2     1105.96     1041.81     12.73 o
   2  14   2      189.77      138.21      9.06 o
   3  14   2     5032.95     5284.94     54.04 o
   4  14   2       53.03       73.37      4.90 o
   5  14   2     2375.53     2531.70     30.79 o
   6  14   2     1344.41     1376.66     21.00 o
   7  14   2     2166.47     2098.95     32.70 o
   8  14   2     1154.34     1119.42     30.68 o
   9  14   2      273.40      248.14     10.02 o
  10  14   2     1443.53     1452.52     25.46 o
  11  14   2       72.80       68.76      8.81 o
  12  14   2     1722.52     1807.09     33.74 o
  13  14   2      259.72      263.15     15.61 o
  14  14   2      267.99      269.66     15.88 o
  15  14   2       74.73       76.29     12.30 o
 -15  15   2      210.09      226.74     22.25 o
 -14  15   2       14.33       11.96     11.24 o
 -13  15   2       26.19       52.07     16.20 o
 -12  15   2       64.94       75.62      9.14 o
 -11  15   2      106.52       78.53      8.22 o
 -10  15   2       31.45       44.00      7.49 o
  -9  15   2        4.79        3.80      6.50 o
  -8  15   2      216.86      223.38      9.77 o
  -7  15   2      454.45      473.20     11.67 o
  -6  15   2       59.12       62.50      5.48 o
  -5  15   2       11.96       11.23      4.34 o
  -4  15   2       94.24      103.73      4.63 o
  -3  15   2      746.37      734.42      9.71 o
  -2  15   2       46.35       41.68      3.85 o
  -1  15   2      382.11      363.94      8.05 o
   0  15   2        5.33        7.58      3.80 o
   1  15   2      147.06      151.02      5.20 o
   2  15   2      188.15      199.16      5.48 o
   3  15   2      298.36      335.39      7.46 o
   4  15   2      748.00      708.65     12.33 o
   5  15   2      753.81      704.96     12.36 o
   6  15   2      458.28      454.07     11.61 o
   7  15   2       29.56       18.39      6.25 o
   8  15   2      321.81      323.86     11.50 o
   9  15   2        7.84       10.76      9.84 o
  10  15   2       44.01       46.29      7.63 o
  11  15   2      204.25      214.59     11.72 o
  12  15   2       17.11        2.76      9.42 o
  13  15   2      405.50      411.72     20.10 o
  14  15   2        0.13        9.53     11.00 o
  15  15   2       71.34       86.58     20.50 o
 -15  16   2       37.45       40.02     12.78 o
 -14  16   2      495.03      475.68     26.33 o
 -13  16   2       11.33        7.25     11.34 o
 -12  16   2       40.44       45.16     12.04 o
 -11  16   2      122.32      108.54      9.23 o
 -10  16   2      222.40      209.45     10.66 o
  -9  16   2      120.72      117.97      8.72 o
  -8  16   2        7.16        6.48      6.02 o
  -7  16   2       78.33       68.28      5.98 o
  -6  16   2        2.01        3.37      5.00 o
  -5  16   2      122.45      115.47      6.36 o
  -4  16   2       10.64        9.16      4.71 o
  -3  16   2       66.20       63.59      4.40 o
  -2  16   2        2.64        0.98      3.91 o
  -1  16   2        8.97       10.18      4.11 o
   0  16   2       58.85       80.99      6.38 o
   1  16   2      535.65      495.61      9.90 o
   2  16   2      144.66      158.05      7.79 o
   3  16   2      497.65      430.88     10.11 o
   4  16   2       11.16        5.54      4.88 o
   5  16   2       13.10       -2.69      4.84 o
   6  16   2      220.76      200.38      8.48 o
   7  16   2       13.67        8.70      6.37 o
   8  16   2      251.10      206.04      9.96 o
   9  16   2        5.52        2.26      6.78 o
  10  16   2      184.73      160.09     11.18 o
  11  16   2      334.27      306.80     13.85 o
  12  16   2       43.11       28.87     18.07 o
  13  16   2        3.33       10.03     11.31 o
  14  16   2        4.61       -5.19     12.65 o
 -14  17   2       39.33       32.42     12.74 o
 -13  17   2      259.51      276.39     17.91 o
 -12  17   2      279.23      261.11     22.69 o
 -11  17   2      203.06      214.07     13.43 o
 -10  17   2      319.50      321.55     12.73 o
  -9  17   2       38.97       33.80      7.85 o
  -8  17   2     1063.85     1068.34     19.08 o
  -7  17   2      223.96      210.88      8.03 o
  -6  17   2      983.04      986.69     17.61 o
  -5  17   2     1292.38     1269.83     18.85 o
  -4  17   2      115.01      105.00      6.48 o
  -3  17   2     3703.91     3631.34     42.72 o
  -2  17   2       91.38       86.51      4.98 o
  -1  17   2     1626.59     1491.43     18.62 o
   0  17   2      554.88      554.53     10.14 o
   1  17   2      618.21      581.79     10.24 o
   2  17   2     1207.90     1152.31     18.09 o
   3  17   2        1.11       -3.10      5.26 o
   4  17   2     2673.66     2589.95     32.07 o
   5  17   2     1179.81     1181.75     17.85 o
   6  17   2      748.63      708.43     14.74 o
   7  17   2      526.08      534.96     13.54 o
   8  17   2      225.30      214.34     10.53 o
   9  17   2      847.89      850.51     19.29 o
  10  17   2      167.57      177.98     11.76 o
  11  17   2      663.74      700.60     24.91 o
  12  17   2      585.39      614.70     23.73 o
  13  17   2      127.80      137.01     14.72 o
  14  17   2       92.41      117.90     14.80 o
 -13  18   2      165.33      160.69     15.93 o
 -12  18   2      270.97      272.63     18.03 o
 -11  18   2      135.62      137.50     16.07 o
 -10  18   2       83.29       90.80     13.24 o
  -9  18   2      476.34      504.29     14.34 o
  -8  18   2        1.23        1.44      7.46 o
  -7  18   2     1000.92      959.55     18.20 o
  -6  18   2      131.79      126.19      7.26 o
  -5  18   2     1265.39     1233.37     20.44 o
  -4  18   2     1433.04     1377.23     25.15 o
  -3  18   2      132.28      140.81      6.67 o
  -2  18   2     2200.45     2151.93     25.19 o
  -1  18   2      383.94      386.21      8.91 o
   0  18   2     2358.54     2337.06     26.95 o
   1  18   2     1287.00     1297.16     16.98 o
   2  18   2      764.24      728.11     12.95 o
   3  18   2     2225.37     2112.39     41.79 o
   4  18   2       62.63       58.39      6.50 o
   5  18   2      965.60      925.02     15.65 o
   6  18   2      411.60      400.10     10.54 o
   7  18   2      171.61      150.58      9.71 o
   8  18   2      144.77      162.66     10.16 o
   9  18   2       87.43       80.46      8.98 o
  10  18   2      813.99      826.24     52.02 o
  11  18   2        9.78       23.12     11.97 o
  12  18   2       73.54       83.94     14.08 o
  13  18   2      243.38      258.60     18.13 o
 -13  19   2      157.25      143.59     31.12 o
 -12  19   2      138.39      138.65     15.54 o
 -11  19   2        8.56        7.42     12.57 o
 -10  19   2      442.56      453.84     22.17 o
  -9  19   2       19.36       32.71     12.28 o
  -8  19   2      112.39      135.43      8.72 o
  -7  19   2     1082.54     1049.41     17.76 o
  -6  19   2      599.29      607.22     24.41 o
  -5  19   2     1967.85     1984.16     40.27 o
  -4  19   2      190.34      174.53      9.63 o
  -3  19   2      226.24      222.42      8.04 o
  -2  19   2      197.74      183.67      6.47 o
  -1  19   2      187.54      181.94      6.65 o
   0  19   2      258.56      274.65      8.33 o
   1  19   2      647.60      638.33     11.26 o
   2  19   2      620.07      648.23     12.49 o
   3  19   2       77.30       64.00      7.02 o
   4  19   2      452.20      410.48     11.99 o
   5  19   2        0.43       -2.00      6.35 o
   6  19   2      344.12      346.85     10.76 o
   7  19   2      693.75      725.00     24.29 o
   8  19   2      383.50      368.95     12.50 o
   9  19   2      436.04      462.22     21.98 o
  10  19   2       65.95       63.51     13.35 o
  11  19   2      126.06      155.05     21.74 o
  12  19   2       28.65       14.55     13.29 o
 -12  20   2       11.80       31.62     14.09 o
 -11  20   2      101.93       70.39     14.35 o
 -10  20   2       31.67       24.97     12.99 o
  -9  20   2      313.31      323.44     19.36 o
  -8  20   2      122.46      107.75     11.21 o
  -7  20   2      126.50      129.76      9.84 o
  -6  20   2      349.13      363.08     13.35 o
  -5  20   2      141.14      118.99      9.52 o
  -4  20   2      101.45      102.46      8.96 o
  -3  20   2        2.91       -5.49      5.49 o
  -2  20   2       41.66       35.74      5.82 o
  -1  20   2       21.93       10.52      5.05 o
   0  20   2        4.50        0.86      4.92 o
   1  20   2        1.04       -2.66      4.84 o
   2  20   2        0.40       -5.25      5.25 o
   3  20   2       51.06       42.16      7.12 o
   4  20   2      105.53       93.89      7.96 o
   5  20   2       66.20       66.88      7.59 o
   6  20   2      177.63      171.73     10.59 o
   7  20   2        1.16        8.84      7.93 o
   8  20   2       91.49       95.08     10.30 o
   9  20   2      148.44      132.58     15.44 o
  10  20   2       91.90       92.58     14.74 o
  11  20   2      196.84      187.74     17.16 o
  12  20   2       35.06       40.70     13.64 o
 -11  21   2       87.14       91.68     15.46 o
 -10  21   2      112.58      119.09     13.42 o
  -9  21   2        8.70       -8.97     13.05 o
  -8  21   2      104.63      102.14     11.74 o
  -7  21   2       22.43       23.62     12.20 o
  -6  21   2       71.68       73.57     12.74 o
  -5  21   2      107.65      106.82      9.62 o
  -4  21   2       95.56       91.96      9.10 o
  -3  21   2      379.01      398.91     13.89 o
  -2  21   2        0.32       -5.58      5.58 o
  -1  21   2       18.64       23.39      5.32 o
   0  21   2      133.08      132.09      6.57 o
   1  21   2       83.88       72.03      6.53 o
   2  21   2      153.33      137.24      8.64 o
   3  21   2        0.92       -6.76      6.76 o
   4  21   2       83.64       84.65      8.21 o
   5  21   2        9.17       12.72      7.33 o
   6  21   2        5.34       15.23      8.71 o
   7  21   2       80.37       78.20      9.96 o
   8  21   2        1.01        6.08     10.71 o
   9  21   2       25.23       36.59     11.57 o
  10  21   2        5.32        0.64     14.92 o
  11  21   2       61.51       82.14     15.48 o
 -10  22   2        4.33      -18.43     21.44 o
  -9  22   2     1091.32     1100.85     36.10 o
  -8  22   2        0.47       -4.50     12.56 o
  -7  22   2      774.23      747.50     26.89 o
  -6  22   2      759.81      764.08     26.46 o
  -5  22   2       77.18       97.02     24.21 o
  -4  22   2      739.58      711.10     24.70 o
  -3  22   2       83.29       73.17      9.07 o
  -2  22   2      604.27      652.49     13.48 o
  -1  22   2       54.92       74.55      6.14 o
   0  22   2      599.46      586.59     11.64 o
   1  22   2     1123.90     1089.11     17.71 o
   2  22   2      145.67      142.91      8.97 o
   3  22   2      717.57      714.14     21.79 o
   4  22   2       50.95       40.30      9.11 o
   5  22   2      363.18      370.74     15.04 o
   6  22   2      712.22      631.85     24.52 o
   7  22   2      591.97      562.09     19.88 o
   8  22   2     1364.73     1401.85     50.93 o
   9  22   2       30.34       30.21     15.00 o
  10  22   2      389.31      412.00     23.49 o
  -9  23   2      122.13      119.33     16.28 o
  -8  23   2       13.71       24.69     13.51 o
  -7  23   2       55.70       45.26     13.41 o
  -6  23   2       63.80       77.17     13.38 o
  -5  23   2      196.34      176.69     14.83 o
  -4  23   2      210.26      177.71     14.83 o
  -3  23   2      566.01      558.09     21.78 o
  -2  23   2       46.24       47.27     11.52 o
  -1  23   2      496.14      499.52     24.84 o
   0  23   2      481.62      487.50     14.20 o
   1  23   2      282.84      279.41     13.81 o
   2  23   2      392.79      432.07     19.15 o
   3  23   2        3.39       -0.13     11.02 o
   4  23   2      556.20      550.90     21.80 o
   5  23   2       17.72       13.47     13.09 o
   6  23   2      146.76      136.52     14.80 o
   7  23   2       61.20       64.63     16.74 o
   8  23   2       51.64       50.96     11.73 o
   9  23   2      311.99      321.98     21.55 o
  -8  24   2       24.67       29.90     14.16 o
  -7  24   2        1.18        8.87     12.84 o
  -6  24   2      107.53       78.84     13.73 o
  -5  24   2       25.32       26.80     12.72 o
  -4  24   2      105.78       83.79     13.18 o
  -3  24   2       34.09       43.97     12.05 o
  -2  24   2       22.71       17.04     11.37 o
  -1  24   2       14.80        6.51      8.32 o
   0  24   2       24.55       24.01      8.29 o
   1  24   2        2.74        1.07     10.85 o
   2  24   2       61.61       74.94     12.50 o
   3  24   2      313.90      268.99     19.93 o
   4  24   2        6.79        9.80     11.62 o
   5  24   2      231.72      196.87     15.83 o
   6  24   2       48.52       29.74     13.29 o
   7  24   2      147.08      126.89     17.27 o
   8  24   2        4.64       -1.01     13.62 o
  -6  25   2        4.15       -3.49     12.90 o
  -5  25   2       69.45       89.68     20.37 o
  -4  25   2        0.47       -0.82     11.84 o
  -3  25   2      115.86      117.85     13.94 o
  -2  25   2        9.62       -4.31     11.34 o
  -1  25   2      163.72      159.75     18.83 o
   0  25   2       73.52       72.19     16.59 o
   1  25   2        2.42       -0.86     11.05 o
   2  25   2       67.72       69.75     12.54 o
   3  25   2      327.51      287.17     17.00 o
   4  25   2      832.60      791.20     31.26 o
   5  25   2        8.00        3.25     12.55 o
   6  25   2      209.97      170.77     27.99 o
  -4  26   2      121.43      123.66     14.91 o
  -3  26   2        4.78       14.07     12.45 o
  -2  26   2       96.35       93.72     17.94 o
  -1  26   2       92.03      125.45     18.32 o
   0  26   2      117.41      125.14     18.16 o
   1  26   2      274.10      303.75     41.79 o
   2  26   2       73.41       66.24     12.91 o
   3  26   2        1.93       17.33     12.13 o
   4  26   2        1.89       -1.57     18.28 o
 -18   1   3      166.39      157.88     11.03 o
 -17   1   3      415.94      433.11     16.13 o
 -16   1   3      342.56      329.75     14.39 o
 -15   1   3      376.51      421.86     15.39 o
 -14   1   3      366.05      318.19     21.27 o
 -13   1   3      700.20      762.04     15.37 o
 -12   1   3     2476.29     2442.71     36.40 o
 -11   1   3     1022.03     1096.08     35.80 o
 -10   1   3     2034.40     2050.96     41.97 o
  -9   1   3      447.77      430.36     16.54 o
  -8   1   3     4097.96     4070.87     66.15 o
  -7   1   3     5257.72     5221.32     74.04 o
  -6   1   3     1276.67     1221.75     23.45 o
  -5   1   3     5193.86     4626.58     80.89 o
  -4   1   3       12.82       23.10      3.05 o
  -3   1   3     5461.43     4788.00    105.90 o
  -2   1   3    14564.36    17304.45    375.54 o
  -1   1   3     8043.25     8252.97    179.87 o
   0   1   3    14455.44    15668.16    238.12 o
   1   1   3      458.23      361.64      6.20 o
   2   1   3    19674.12    22048.83    335.99 o
   3   1   3      266.09      274.89     12.36 o
   4   1   3     8448.72     8863.42    104.22 o
   5   1   3     4608.81     4847.29     75.03 o
   6   1   3     1291.27     1089.03     27.53 o
   7   1   3     1526.75     1320.13     32.98 o
   8   1   3     1333.42     1536.22     38.11 o
   9   1   3      883.36      720.64     22.32 o
  10   1   3       48.56       14.11     11.19 o
  11   1   3     1629.55     1634.37     59.75 o
  12   1   3       53.56       23.42     13.40 o
  13   1   3       44.73       -5.49     14.13 o
 -18   2   3      509.47      551.52     18.54 o
 -17   2   3       86.31       96.77      9.83 o
 -16   2   3      885.69      886.08     23.36 o
 -15   2   3      141.19      122.73     14.46 o
 -14   2   3     1790.05     1836.24     28.94 o
 -13   2   3     1383.52     1325.77     25.42 o
 -12   2   3      531.42      559.77     13.69 o
 -11   2   3     2217.62     2133.57     37.29 o
 -10   2   3       25.13       38.98      4.69 o
  -9   2   3     5365.60     5073.97     67.01 o
  -8   2   3     1980.74     1724.77     33.78 o
  -7   2   3     6801.73     6498.56    105.40 o
  -6   2   3     8667.23     7576.29    452.02 o
  -5   2   3      450.88      308.49     20.40 o
  -4   2   3    18242.16    17958.45    229.23 o
  -3   2   3       49.56        0.54      3.02 o
  -2   2   3    26676.67    26807.05    469.54 o
  -1   2   3     8600.87     7848.14    149.20 o
   0   2   3     7999.45     8467.09    148.49 o
   1   2   3    43270.12    46001.16    626.77 o
   2   2   3     5514.00     7498.72    134.33 o
   3   2   3    12174.34    11229.77    144.66 o
   4   2   3     4663.59     4907.65     94.39 o
   5   2   3    15832.79    17061.68    218.08 o
   6   2   3     4371.02     3877.92    113.31 o
   7   2   3     3394.39     3761.57     60.88 o
   8   2   3     4548.65     4093.65     83.11 o
   9   2   3       12.79       -0.18      9.84 o
  10   2   3     3069.26     2954.83     97.11 o
  11   2   3     2655.62     2603.49     87.53 o
  12   2   3     1095.44     1112.00     45.27 o
  13   2   3     2618.50     2634.61     90.99 o
  14   2   3      214.48      219.95     22.85 o
 -18   3   3      236.87      208.64     12.28 o
 -17   3   3      330.59      352.57     21.48 o
 -16   3   3      198.47      166.99     10.65 o
 -15   3   3      435.50      440.81     11.30 o
 -14   3   3      895.81      851.03     35.09 o
 -13   3   3     1041.19     1052.06     21.28 o
 -12   3   3     1926.46     1919.36     34.51 o
 -11   3   3      388.63      413.10     10.26 o
 -10   3   3     4609.79     4478.82     66.46 o
  -9   3   3     2429.11     2496.01     42.97 o
  -8   3   3     4313.82     4220.30     98.31 o
  -7   3   3     7040.23     6761.89    932.88 o
  -5   3   3    13097.56    13593.38    173.97 o
  -4   3   3     4747.99     6677.97     86.37 o
  -3   3   3     8230.41     7044.18    155.07 o
  -2   3   3     9937.04    11262.01    197.05 o
  -1   3   3    11313.81    11864.92    207.46 o
   0   3   3    13878.17    14037.55    245.44 o
   1   3   3     7364.91     9015.88    137.55 o
   2   3   3     7657.66     6946.25    106.40 o
   3   3   3        9.45       55.19      2.44 o
   4   3   3     7884.11     7191.92    102.62 o
   5   3   3    11621.44    12872.13    181.28 o
   6   3   3     2916.27     2729.26     40.01 o
   7   3   3    15791.17    16570.27    178.64 o
   8   3   3      166.08      204.32      5.54 o
   9   3   3     2586.13     2487.44     43.63 o
  10   3   3     1134.89     1088.28     25.64 o
  11   3   3     1399.77     1379.34     40.54 o
  12   3   3     2135.85     2050.89     74.76 o
  13   3   3      665.39      707.63     21.80 o
  14   3   3     1224.21     1254.60     24.88 o
  15   3   3       13.16       13.69      7.73 o
  16   3   3      421.68      495.36     19.77 o
 -18   4   3       50.56       46.47      9.36 o
 -17   4   3       26.83       31.00      8.74 o
 -16   4   3      428.69      415.14     13.18 o
 -15   4   3       95.41       93.88      7.38 o
 -14   4   3      127.00      128.04      7.72 o
 -13   4   3      135.86      137.60      7.34 o
 -12   4   3       27.49       23.55      4.79 o
 -11   4   3      693.00      722.91     14.45 o
 -10   4   3       10.14       10.55      3.54 o
  -9   4   3     1075.58      993.13     17.96 o
  -8   4   3      227.46      108.83      8.53 o
  -6   4   3      938.85      413.21     15.21 o
  -5   4   3       89.98       86.39      3.51 o
  -4   4   3      689.51      564.88     12.35 o
  -3   4   3     3842.02     5085.25     75.64 o
  -2   4   3     4565.40     5070.78     90.11 o
  -1   4   3     2983.94     3505.64     40.68 o
   0   4   3     1052.44     1334.66     22.22 o
   1   4   3       20.77       22.06      4.75 o
   2   4   3     3211.23     4273.65    124.53 o
   3   4   3      517.99     1019.26     17.68 o
   4   4   3       92.95      247.18      6.51 o
   5   4   3       71.89       36.13      8.38 o
   6   4   3      283.93      230.20      5.99 o
   7   4   3       67.71       96.10      8.14 o
   8   4   3     1875.67     1975.64     24.40 o
   9   4   3      357.15      394.88      7.69 o
  10   4   3      390.39      414.38      8.89 o
  11   4   3       29.21       30.14      3.40 o
  12   4   3      340.18      349.86      8.30 o
  13   4   3      135.73      145.85     14.35 o
  14   4   3      227.24      264.19     12.45 o
  15   4   3      360.27      384.80     18.46 o
  16   4   3       53.16       59.45     10.29 o
  17   4   3        6.66       24.77      9.78 o
 -18   5   3       69.11       71.92     10.18 o
 -17   5   3       76.97       72.65      7.97 o
 -16   5   3       59.69       64.54     14.22 o
 -15   5   3      162.11      160.98      8.79 o
 -14   5   3        9.40        6.85      5.64 o
 -13   5   3       90.09       84.85      6.21 o
 -12   5   3      436.81      430.26     11.28 o
 -11   5   3       11.70       11.62      4.50 o
 -10   5   3      119.25      114.87      5.24 o
  -9   5   3        3.02        4.03      3.32 o
  -8   5   3     1221.71      623.74    102.06 o
  -6   5   3      889.18      953.12     16.11 o
  -5   5   3     5088.93     5286.48     63.92 o
  -4   5   3       21.36       37.03      3.75 o
  -3   5   3     2588.79     2502.57     29.92 o
  -2   5   3      789.29      850.38     10.17 o
  -1   5   3     1713.05     1712.58     19.02 o
   0   5   3     2599.25     2785.34     44.22 o
   1   5   3      843.58     1021.70     18.05 o
   2   5   3     4701.93     5204.97     68.09 o
   3   5   3     1323.45     2163.46     27.27 o
   4   5   3     1198.71     2181.48     34.21 o
   5   5   3        9.38       29.89      2.88 o
   6   5   3      251.27      396.59      8.47 o
   7   5   3     2220.47     2288.62     34.69 o
   8   5   3      248.02      276.94      7.65 o
   9   5   3      121.34       95.39      4.76 o
  10   5   3      757.61      778.44     14.66 o
  11   5   3       63.99       52.87      5.01 o
  12   5   3      466.55      471.03     14.99 o
  13   5   3        3.79        5.20      4.84 o
  14   5   3      476.98      462.18     12.87 o
  15   5   3        7.11        6.60      5.81 o
  16   5   3      181.40      199.24     16.74 o
  17   5   3        5.92       20.70     10.62 o
 -18   6   3      501.75      515.18     18.90 o
 -17   6   3       34.64       41.46      7.62 o
 -16   6   3      782.85      777.53     22.75 o
 -15   6   3      205.04      181.25     10.13 o
 -14   6   3     1145.82     1152.48     22.05 o
 -13   6   3     1149.62     1090.18     20.87 o
 -12   6   3     1470.55     1455.28     25.32 o
 -11   6   3     5905.25     5990.67     88.46 o
 -10   6   3       19.37       18.98      4.05 o
  -9   6   3     4075.74     3842.90     52.21 o
  -8   6   3     4086.62     4293.26     57.83 o
  -7   6   3     6025.19     6307.13    127.75 o
  -6   6   3    10283.23    10636.55    151.54 o
  -5   6   3     1487.78     1693.58     23.62 o
  -4   6   3    11102.21    10787.88    127.74 o
  -3   6   3     7354.84     8899.81     81.57 o
  -2   6   3     7805.26     7885.94     82.66 o
  -1   6   3     6004.41     6325.63     66.65 o
   0   6   3     2996.83     2826.77     52.90 o
   1   6   3    12657.75    11992.40    125.85 o
   2   6   3      599.64      962.84     14.78 o
   3   6   3     4408.11     3342.10     44.81 o
   4   6   3    16338.61    20540.54    402.71 o
   5   6   3     7981.00     7865.22    132.80 o
   6   6   3     9032.01     9040.21    152.46 o
   7   6   3      177.03      171.99      8.10 o
   8   6   3     7318.30     7218.86    104.20 o
   9   6   3     1300.73     1361.33     22.57 o
  10   6   3     1968.46     1943.24     35.59 o
  11   6   3      945.01      887.97     16.65 o
  12   6   3      577.06      605.19     14.77 o
  13   6   3     1070.39     1095.68     22.23 o
  14   6   3      142.77      181.48      8.85 o
  15   6   3      511.03      572.69     16.65 o
  16   6   3       93.93      102.30      8.32 o
  17   6   3      199.12      250.37     11.78 o
 -18   7   3       25.59       34.05      8.10 o
 -17   7   3      605.36      664.13     21.51 o
 -16   7   3      145.05      149.00     11.67 o
 -15   7   3      997.60     1054.35     27.70 o
 -14   7   3      479.10      477.73     13.39 o
 -13   7   3      860.03      878.37     18.21 o
 -12   7   3     1892.00     1917.08     32.18 o
 -11   7   3       81.94      102.86      6.50 o
 -10   7   3     4001.93     3906.38     53.60 o
  -9   7   3       37.45       67.33      7.91 o
  -8   7   3     3131.56     2859.91     39.79 o
  -7   7   3      823.05      639.62     15.75 o
  -6   7   3     2108.34     2093.13     32.46 o
  -5   7   3    12663.58    13027.63    149.22 o
  -4   7   3     1624.12     2344.15     24.89 o
  -3   7   3     9596.24     8895.17     81.86 o
  -2   7   3     1846.30     1689.78     17.84 o
  -1   7   3     6722.61     6375.50     64.84 o
   0   7   3     5225.56     4654.91     55.99 o
   1   7   3      468.06      328.06      7.12 o
   2   7   3    16306.06    16901.15    189.25 o
   3   7   3      918.33     1005.87     15.84 o
   4   7   3    16424.96    17543.64    208.02 o
   5   7   3      153.66       35.93      5.75 o
   6   7   3     2124.31     2007.04    132.26 o
   7   7   3     5805.53     5385.20     78.62 o
   8   7   3        3.84       15.18      4.03 o
   9   7   3     9365.84     9783.21    140.57 o
  10   7   3      340.95      358.18     10.13 o
  11   7   3     2721.54     2753.87     48.02 o
  12   7   3     1164.16     1119.48     22.88 o
  13   7   3      313.83      333.80     11.99 o
  14   7   3     1185.73     1274.36     26.06 o
  15   7   3        5.76        4.42      6.54 o
  16   7   3      539.81      605.18     18.10 o
  17   7   3       88.56      105.48      9.09 o
 -17   8   3       54.88       47.77     10.24 o
 -16   8   3      500.23      497.43     18.77 o
 -15   8   3        3.72       -8.34      8.34 o
 -14   8   3      479.71      519.31     14.15 o
 -13   8   3      461.25      465.87     13.23 o
 -12   8   3       35.05       27.47      5.65 o
 -11   8   3     1895.56     1884.99     28.64 o
 -10   8   3      147.97      125.36      6.33 o
  -9   8   3     2578.52     2663.00     37.88 o
  -8   8   3      540.73      533.09     13.78 o
  -7   8   3     1396.74     1507.49     22.80 o
  -6   8   3     3437.87     3231.80     42.52 o
  -5   8   3      319.10      481.48      7.66 o
  -4   8   3     5725.21     6227.21     58.78 o
  -3   8   3      395.17      396.87      5.39 o
  -2   8   3     7084.44     8329.41     73.65 o
  -1   8   3      407.62      285.53      5.72 o
   0   8   3     3363.94     3606.28     39.54 o
   1   8   3     6142.49     6349.50     59.08 o
   2   8   3      231.91      269.32      5.54 o
   3   8   3    10429.33    12048.19    139.61 o
   4   8   3      923.45      974.25     15.78 o
   5   8   3      682.59      471.50     16.40 o
   6   8   3     2587.94     2667.56    127.04 o
   7   8   3     1330.66     1417.11     23.72 o
   8   8   3     2335.12     2375.25     37.23 o
   9   8   3      194.12      255.57      8.96 o
  10   8   3     1878.48     1931.29     31.67 o
  11   8   3      146.86      157.49     12.28 o
  12   8   3      215.73      225.55     10.78 o
  13   8   3       99.63       96.19      7.85 o
  14   8   3        3.16        8.03      6.68 o
  15   8   3      314.80      340.01     13.23 o
  16   8   3       12.86       16.24     11.73 o
  17   8   3      327.38      367.43     15.24 o
 -17   9   3       57.65       64.39     20.79 o
 -16   9   3       29.19       34.19     10.01 o
 -15   9   3       32.73       21.34      9.48 o
 -14   9   3        1.63       -0.79      6.25 o
 -13   9   3        0.24       -4.07      7.62 o
 -12   9   3       51.92       49.23      6.34 o
 -11   9   3      206.36      198.23      7.82 o
 -10   9   3      100.99       92.48      6.15 o
  -9   9   3       31.37       37.64      4.85 o
  -8   9   3        1.75       22.23      4.42 o
  -7   9   3       10.44       15.12      4.05 o
  -6   9   3      232.93      280.99      6.62 o
  -5   9   3      375.87      416.99      7.38 o
  -4   9   3      117.21      136.33      3.77 o
  -3   9   3       82.59      144.77      4.24 o
  -2   9   3        1.60        2.26      1.97 o
  -1   9   3      245.01      235.29      5.64 o
   0   9   3      337.34      389.13     10.52 o
   1   9   3      571.46      769.54      9.27 o
   2   9   3      250.30      293.80      5.48 o
   3   9   3      597.31      613.47      9.42 o
   4   9   3       14.91       10.15      3.63 o
   5   9   3      685.08      739.91     14.92 o
   6   9   3       98.01      117.34      5.62 o
   7   9   3     5038.83     5502.68     73.87 o
   8   9   3      525.21      493.61     11.91 o
   9   9   3      563.46      588.58     13.48 o
  10   9   3      554.30      531.45     13.11 o
  11   9   3        9.13       11.16      6.20 o
  12   9   3        3.04        1.34      6.37 o
  13   9   3        0.96        2.01      6.67 o
  14   9   3       83.28       81.46     22.70 o
  15   9   3      161.76      160.99     19.13 o
  16   9   3        0.09       -2.88      8.63 o
  17   9   3      206.05      196.82     12.20 o
 -17  10   3       14.24       15.09     10.37 o
 -16  10   3      450.80      468.48     21.57 o
 -15  10   3        3.16       -0.59      9.31 o
 -14  10   3      301.66      327.97     12.49 o
 -13  10   3       43.31       32.28      6.81 o
 -12  10   3        1.87       -1.89      5.93 o
 -11  10   3     2579.35     2627.07     38.64 o
 -10  10   3       53.45       69.17      5.96 o
  -9  10   3     4250.90     4117.41     56.95 o
  -8  10   3      402.22      376.06      9.96 o
  -7  10   3     1290.24     1230.35     20.05 o
  -6  10   3      661.30      551.87     10.95 o
  -5  10   3      406.76      399.48      7.59 o
  -4  10   3     3632.30     3268.48     33.60 o
  -3  10   3      200.19      188.65      4.33 o
  -2  10   3     5720.31     5641.75     50.91 o
  -1  10   3     2128.35     2091.29     27.51 o
   0  10   3        8.35        6.18      2.19 o
   1  10   3     4336.97     4315.13     41.17 o
   2  10   3       28.96       39.58      2.47 o
   3  10   3     2269.03     1980.21     23.52 o
   4  10   3      829.91      760.81     11.28 o
   5  10   3     1873.17     1942.69     28.89 o
   6  10   3     1912.23     1787.15     27.04 o
   7  10   3       12.70       36.11      7.03 o
   8  10   3     1044.38      944.09     17.04 o
   9  10   3       10.90       12.60      4.98 o
  10  10   3      642.54      581.65     14.27 o
  11  10   3      709.35      678.46     20.83 o
  12  10   3       62.62       74.44     15.00 o
  13  10   3      901.81      911.87     27.05 o
  14  10   3        1.07        6.31      7.51 o
  15  10   3      133.74      132.07     11.25 o
  16  10   3       48.16       63.16     10.14 o
 -17  11   3      200.76      242.20     22.53 o
 -16  11   3        0.11        3.16     10.28 o
 -15  11   3     1301.85     1256.51     56.19 o
 -14  11   3      487.26      462.92     19.11 o
 -13  11   3     1139.07     1191.64     24.04 o
 -12  11   3      824.15      824.76     18.60 o
 -11  11   3       28.86       42.46      5.93 o
 -10  11   3     2534.76     2455.79     36.51 o
  -9  11   3      217.27      239.24      9.00 o
  -8  11   3     3343.26     3280.62     46.41 o
  -7  11   3     5500.43     5503.17     74.41 o
  -6  11   3      190.11      146.60      9.08 o
  -5  11   3    13550.31    14151.75    141.47 o
  -4  11   3       30.13       41.05      2.83 o
  -3  11   3     9906.78    10035.72     88.59 o
  -2  11   3     1725.74     1742.74     18.26 o
  -1  11   3     7659.39     7954.39     86.02 o
   0  11   3     8542.72     8715.57     86.80 o
   1  11   3      345.40      285.40      5.83 o
   2  11   3    10318.27    10252.00     94.73 o
   3  11   3      853.77      914.21     12.93 o
   4  11   3     8100.82     7995.91     89.29 o
   5  11   3      663.29      620.13     11.68 o
   6  11   3      279.30      225.08      8.18 o
   7  11   3     2452.10     2276.44     33.83 o
   8  11   3       15.63       11.26      5.33 o
   9  11   3     4545.86     4631.19     63.92 o
  10  11   3       71.34       68.53      7.14 o
  11  11   3      800.46      810.93     18.39 o
  12  11   3      762.98      814.19     21.19 o
  13  11   3       36.13       47.40      7.89 o
  14  11   3     1178.61     1211.19     31.11 o
  15  11   3        9.59        5.56      9.48 o
  16  11   3      456.70      522.72     19.62 o
 -16  12   3      293.26      306.15     51.02 o
 -15  12   3        1.18        5.54     10.30 o
 -14  12   3       57.39       81.90     11.62 o
 -13  12   3      387.31      410.59     13.88 o
 -12  12   3      137.67      156.53      9.38 o
 -11  12   3      799.95      826.15     16.83 o
 -10  12   3        1.82       10.16      7.72 o
  -9  12   3     1668.20     1699.99     27.19 o
  -8  12   3      587.92      554.93     14.09 o
  -7  12   3     2103.70     2166.87     29.47 o
  -6  12   3       96.92       90.94      4.72 o
  -5  12   3      619.04      616.14      9.40 o
  -4  12   3     1643.37     1527.23     16.25 o
  -3  12   3       97.55      107.71      3.94 o
  -2  12   3     3508.81     3446.78     34.29 o
  -1  12   3      806.53      720.73     11.16 o
   0  12   3     2235.04     2227.72     24.55 o
   1  12   3     3015.58     2947.88     29.27 o
   2  12   3      604.20      673.86      9.03 o
   3  12   3     7301.12     7613.49     82.45 o
   4  12   3       10.19       36.37      4.03 o
   5  12   3     4946.66     4924.07     60.01 o
   6  12   3     1356.14     1382.56     22.63 o
   7  12   3     1664.90     1584.38     25.45 o
   8  12   3      361.68      364.04     13.85 o
   9  12   3       58.40       70.22      6.58 o
  10  12   3     1227.84     1225.43     24.23 o
  11  12   3       48.60       64.97      8.43 o
  12  12   3      327.18      341.81     13.35 o
  13  12   3      237.09      246.36     12.85 o
  14  12   3       32.51       28.24     17.87 o
  15  12   3      661.95      678.76     23.03 o
  16  12   3        0.22       -6.81      9.78 o
 -16  13   3       85.70       80.36     13.82 o
 -15  13   3      168.22      163.00     14.12 o
 -14  13   3       18.25       20.73     10.61 o
 -13  13   3        1.14       -2.12      8.28 o
 -12  13   3       36.00       48.15      7.05 o
 -11  13   3       54.60       73.75      7.13 o
 -10  13   3      423.05      484.91     12.88 o
  -9  13   3        1.39        0.35      6.96 o
  -8  13   3       17.31       30.22      6.51 o
  -7  13   3       13.03       22.39      4.68 o
  -6  13   3      105.99      127.13      5.32 o
  -5  13   3      758.91      835.37     11.61 o
  -4  13   3     1171.39     1249.45     14.61 o
  -3  13   3     3336.05     3733.68     34.93 o
  -2  13   3      118.24      156.06      4.52 o
  -1  13   3      139.66      146.37      5.64 o
   0  13   3      551.80      621.67      9.75 o
   1  13   3       65.86       90.15      5.01 o
   2  13   3      843.23      870.05     10.86 o
   3  13   3      124.59      103.41      5.11 o
   4  13   3       35.14       47.28      4.83 o
   5  13   3       16.20       17.15      4.71 o
   6  13   3      434.67      517.13     12.61 o
   7  13   3      875.81      843.34     16.69 o
   8  13   3        4.13       12.87      5.79 o
   9  13   3      783.75      849.56     17.33 o
  10  13   3       21.64       23.31      7.20 o
  11  13   3      311.50      327.39     20.59 o
  12  13   3       57.52       54.35      8.56 o
  13  13   3      379.95      395.87     16.49 o
  14  13   3       25.39       32.84     10.88 o
  15  13   3        1.26        5.47     10.57 o
 -15  14   3       26.36       42.76     12.15 o
 -14  14   3      303.16      335.67     18.84 o
 -13  14   3        0.37       19.76     10.64 o
 -12  14   3       10.54        3.45      6.60 o
 -11  14   3       53.88       52.07      7.14 o
 -10  14   3       24.56       19.08      6.32 o
  -9  14   3       66.78       64.01      6.79 o
  -8  14   3       18.34       24.74      5.57 o
  -7  14   3      728.92      706.97     13.04 o
  -6  14   3       71.19       56.23      4.74 o
  -5  14   3       46.54       44.81      5.18 o
  -4  14   3      816.99      788.76     11.32 o
  -3  14   3     1050.54     1122.80     13.55 o
  -2  14   3     3531.67     3654.41     36.42 o
  -1  14   3      663.20      615.46     10.55 o
   0  14   3      464.32      489.20      9.33 o
   1  14   3     1239.72     1161.53     13.86 o
   2  14   3      177.89      180.30      4.99 o
   3  14   3      910.68      868.08     13.63 o
   4  14   3     1024.69     1014.38     17.28 o
   5  14   3      154.62      140.12      5.95 o
   6  14   3      872.14      751.22     15.98 o
   7  14   3       30.61       27.57      8.12 o
   8  14   3      570.46      540.07     13.87 o
   9  14   3        3.74        9.55      6.94 o
  10  14   3      419.48      406.85     14.38 o
  11  14   3      326.84      341.35     13.72 o
  12  14   3        7.27       14.40      8.20 o
  13  14   3      486.62      465.81     19.93 o
  14  14   3      291.87      278.07     16.50 o
  15  14   3      106.81      112.27     12.99 o
 -15  15   3      395.88      422.87     21.52 o
 -14  15   3      100.60      105.26     13.83 o
 -13  15   3      788.25      774.06     26.68 o
 -12  15   3      417.86      399.39     16.37 o
 -11  15   3       42.54       36.99      6.85 o
 -10  15   3     1734.66     1706.22     26.72 o
  -9  15   3       11.18       12.96      5.87 o
  -8  15   3     1917.76     1939.97     28.14 o
  -7  15   3      380.99      360.28      9.60 o
  -6  15   3      216.80      204.41      7.26 o
  -5  15   3     3021.93     2986.46     35.70 o
  -4  15   3       10.38        8.08      3.71 o
  -3  15   3     1432.99     1291.26     15.30 o
  -2  15   3      223.22      214.02      6.33 o
  -1  15   3      146.42      108.48      5.00 o
   0  15   3     2771.87     2754.86     32.12 o
   1  15   3       18.64        7.30      3.60 o
   2  15   3     5709.11     5699.01     58.36 o
   3  15   3      268.84      311.89      8.52 o
   4  15   3     2933.88     2850.70     34.14 o
   5  15   3      438.09      439.48     10.03 o
   6  15   3      646.56      639.29     13.78 o
   7  15   3     1521.76     1445.40     25.03 o
   8  15   3       30.73       29.20      6.80 o
   9  15   3      510.96      517.60     15.97 o
  10  15   3      127.17      135.65     10.10 o
  11  15   3       84.46       77.27      9.60 o
  12  15   3      174.91      175.03     13.13 o
  13  15   3       18.64       24.32     11.41 o
  14  15   3      161.75      180.35     16.07 o
  15  15   3       73.98       62.88     12.72 o
 -14  16   3      112.34      135.53     18.11 o
 -13  16   3      216.40      218.72     30.75 o
 -12  16   3      224.26      234.38     16.41 o
 -11  16   3     1036.70     1039.14     23.71 o
 -10  16   3       98.47       80.42      8.62 o
  -9  16   3     1171.82     1182.16     22.78 o
  -8  16   3      468.97      469.99     15.90 o
  -7  16   3      643.36      622.66     13.49 o
  -6  16   3     1731.11     1661.70     22.41 o
  -5  16   3        2.80        9.22      5.28 o
  -4  16   3     7078.25     7175.33     73.93 o
  -3  16   3      224.04      248.50      7.43 o
  -2  16   3     4480.75     4495.78     47.44 o
  -1  16   3     1349.24     1371.81     17.49 o
   0  16   3      214.04      187.36      6.32 o
   1  16   3     2043.82     2112.33     25.68 o
   2  16   3       32.25       46.00      4.63 o
   3  16   3     2192.23     2092.23     26.57 o
   4  16   3      139.58      134.32      6.40 o
   5  16   3      701.29      639.46     12.28 o
   6  16   3     1800.64     1799.57     26.80 o
   7  16   3      121.13      108.20      8.25 o
   8  16   3     1928.89     1987.56     39.19 o
   9  16   3      345.25      323.34     13.97 o
  10  16   3     1635.99     1635.95     34.61 o
  11  16   3      208.43      204.15     14.02 o
  12  16   3      857.07      868.98     28.18 o
  13  16   3      503.22      544.37     23.08 o
  14  16   3        9.61       25.05     24.40 o
 -14  17   3      118.10      115.69     15.42 o
 -13  17   3       12.89       22.98     12.42 o
 -12  17   3      348.95      354.65     20.05 o
 -11  17   3       15.19        2.70     11.22 o
 -10  17   3      352.53      363.31     13.58 o
  -9  17   3       65.51       57.30      7.58 o
  -8  17   3      502.40      523.09     13.70 o
  -7  17   3      594.94      614.47     12.78 o
  -6  17   3      523.12      500.09     12.56 o
  -5  17   3       26.16       32.50      6.18 o
  -4  17   3        0.06       -2.32      5.52 o
  -3  17   3      314.28      313.44      7.64 o
  -2  17   3        7.71        5.99      4.17 o
  -1  17   3     1226.76     1226.09     17.62 o
   0  17   3      151.16      172.05      6.16 o
   1  17   3      838.22      835.80     13.17 o
   2  17   3      342.19      341.50      9.62 o
   3  17   3       30.02       25.15      5.70 o
   4  17   3      371.44      359.71      9.87 o
   5  17   3      150.01      197.81      8.88 o
   6  17   3      934.59      902.68     17.19 o
   7  17   3      560.15      570.05     13.65 o
   8  17   3       61.44       62.19      9.08 o
   9  17   3      456.69      487.11     19.14 o
  10  17   3        2.41       14.55     12.94 o
  11  17   3      216.31      224.69     16.03 o
  12  17   3       34.19       27.77     12.37 o
  13  17   3      195.73      194.60     16.52 o
 -13  18   3       21.25       34.44     13.09 o
 -12  18   3        1.70        3.33     12.32 o
 -11  18   3       35.81       38.84     12.87 o
 -10  18   3        1.92        1.40     11.19 o
  -9  18   3       54.18       65.38      7.91 o
  -8  18   3        0.05        0.22      5.94 o
  -7  18   3      325.92      303.91     11.06 o
  -6  18   3      137.21      135.68      8.07 o
  -5  18   3       92.00       85.04      7.20 o
  -4  18   3       19.49       15.44      6.78 o
  -3  18   3      283.33      274.73      8.44 o
  -2  18   3      145.26      147.46      5.96 o
  -1  18   3      440.86      448.42      9.95 o
   0  18   3        8.46        2.93      4.54 o
   1  18   3      271.84      288.29      7.93 o
   2  18   3       85.89       83.64      6.07 o
   3  18   3       25.28       26.28      6.41 o
   4  18   3       69.99       57.29      6.74 o
   5  18   3        1.04       -5.35      5.35 o
   6  18   3      123.66      120.69      7.68 o
   7  18   3       26.30       27.68      6.90 o
   8  18   3       20.73       19.82      8.83 o
   9  18   3      850.82      787.31     24.18 o
  10  18   3       28.83        7.10     11.82 o
  11  18   3      114.19       85.20     13.73 o
  12  18   3       36.10       53.89     22.57 o
  13  18   3        1.76       18.41     12.63 o
 -13  19   3      146.10      136.86     17.89 o
 -12  19   3      134.52      138.37     15.83 o
 -11  19   3       40.32       47.92     16.65 o
 -10  19   3      221.64      227.33     17.25 o
  -9  19   3      267.92      264.77     27.45 o
  -8  19   3      229.09      224.91     10.11 o
  -7  19   3      423.56      395.39     12.23 o
  -6  19   3      558.66      534.35     13.66 o
  -5  19   3      807.06      798.41     18.67 o
  -4  19   3       41.98       39.18      7.72 o
  -3  19   3      852.40      841.90     15.68 o
  -2  19   3      511.59      513.11     10.15 o
  -1  19   3      678.31      643.35     11.44 o
   0  19   3      826.23      813.11     12.95 o
   1  19   3       50.72       42.74      5.65 o
   2  19   3      367.03      327.45     10.81 o
   3  19   3      251.17      216.52     10.00 o
   4  19   3      400.89      379.17     11.66 o
   5  19   3      830.05      813.18     16.38 o
   6  19   3       65.23       73.29      7.06 o
   7  19   3     1120.36     1140.30     22.73 o
   8  19   3       80.57       67.62     23.90 o
   9  19   3     1025.56      982.50     31.46 o
  10  19   3      502.25      447.27     22.06 o
  11  19   3      246.22      236.55     17.74 o
  12  19   3      360.34      391.86     40.74 o
 -12  20   3      172.82      141.83     22.41 o
 -11  20   3      320.78      317.68     20.28 o
 -10  20   3        0.25       -0.72     12.35 o
  -9  20   3      906.60      908.82     30.85 o
  -8  20   3      241.73      248.34     13.70 o
  -7  20   3      382.91      401.64     16.76 o
  -6  20   3      817.65      857.00     19.71 o
  -5  20   3       38.15       26.85      8.59 o
  -4  20   3     1015.79     1007.16     21.02 o
  -3  20   3       30.35       35.14      6.28 o
  -2  20   3      378.37      379.47      9.29 o
  -1  20   3      788.67      804.20     19.27 o
   0  20   3      457.13      434.29      9.89 o
   1  20   3     1260.78     1291.01     21.51 o
   2  20   3       13.75       25.09      6.79 o
   3  20   3     1022.25      988.83     21.47 o
   4  20   3      414.56      422.13     13.74 o
   5  20   3      281.85      294.52     10.83 o
   6  20   3      786.87      826.74     17.23 o
   7  20   3      132.55      153.35     12.82 o
   8  20   3      316.02      353.05     16.48 o
   9  20   3        0.43        0.91     12.18 o
  10  20   3      340.46      336.17     20.63 o
  11  20   3      317.84      304.99     25.71 o
 -11  21   3        1.29       -7.24     11.47 o
 -10  21   3      225.68      265.51     19.97 o
  -9  21   3        4.45       17.14     10.59 o
  -8  21   3      174.42      147.65     12.73 o
  -7  21   3      285.17      272.44     17.07 o
  -6  21   3      447.83      438.07     21.00 o
  -5  21   3      130.34      146.69     10.29 o
  -4  21   3       14.23       18.42      7.98 o
  -3  21   3      210.49      192.91     10.37 o
  -2  21   3      174.01      183.29      8.75 o
  -1  21   3      323.11      335.66      9.84 o
   0  21   3      467.60      487.55     10.53 o
   1  21   3      320.08      293.58      9.49 o
   2  21   3      539.29      516.82     13.47 o
   3  21   3        0.13       -2.64      6.89 o
   4  21   3      471.50      434.47     13.14 o
   5  21   3      412.74      374.16     16.59 o
   6  21   3      446.81      439.19     24.34 o
   7  21   3       90.45      121.29     11.76 o
   8  21   3      775.08      739.77     46.82 o
   9  21   3      232.24      228.75     18.26 o
  10  21   3       30.10       32.83     18.30 o
  11  21   3      132.35      137.87     19.45 o
 -10  22   3        0.13       -2.09     14.34 o
  -9  22   3       45.00       46.07     14.64 o
  -8  22   3        5.80        3.33     12.60 o
  -7  22   3       65.52       80.28     13.62 o
  -6  22   3       57.29       73.54     13.41 o
  -5  22   3       82.91       56.74     12.20 o
  -4  22   3      115.15      107.71     15.32 o
  -3  22   3        0.51      -10.00     10.00 o
  -2  22   3        0.19        1.98      6.55 o
  -1  22   3        2.00       -2.89      5.46 o
   0  22   3      532.12      500.34     11.99 o
   1  22   3        6.89       -6.87      6.87 o
   2  22   3      197.02      150.82      9.12 o
   3  22   3      147.53      124.19      9.45 o
   4  22   3      278.57      243.60     12.28 o
   5  22   3       72.38       67.57     10.90 o
   6  22   3      134.31      113.26     14.18 o
   7  22   3        5.51        9.90     10.46 o
   8  22   3        7.94       20.49     15.55 o
   9  22   3       91.66       40.10     15.41 o
  10  22   3      100.75      103.87     16.22 o
  -9  23   3       91.68       40.29     14.46 o
  -8  23   3       38.51       45.61     13.84 o
  -7  23   3        8.75       -5.31     12.37 o
  -6  23   3        1.84        9.08     25.45 o
  -5  23   3       30.79       46.29     12.29 o
  -4  23   3       23.59       24.72     11.57 o
  -3  23   3      311.57      301.49     20.74 o
  -2  23   3      130.61      150.84     10.22 o
  -1  23   3       39.09       44.61      9.71 o
   0  23   3      139.13      142.71      9.09 o
   1  23   3        0.01       -6.25     22.17 o
   2  23   3      200.64      215.61     23.74 o
   3  23   3        1.06       -8.51     11.37 o
   4  23   3      124.77      122.27     18.95 o
   5  23   3      118.33      116.80     13.99 o
   6  23   3      123.49      123.46     15.08 o
   7  23   3      206.70      235.71     17.30 o
   8  23   3       38.14       31.61     15.10 o
   9  23   3      191.92      183.53     26.81 o
  -8  24   3       28.71       66.74     19.32 o
  -7  24   3      172.25      183.96     16.12 o
  -6  24   3      427.24      462.09     39.95 o
  -5  24   3       63.52       66.38     13.45 o
  -4  24   3       79.34       88.26     13.29 o
  -3  24   3       15.47       17.00     11.82 o
  -2  24   3      139.64      164.02     26.65 o
  -1  24   3      178.48      203.69     15.89 o
   0  24   3      437.80      434.09     15.24 o
   1  24   3       75.23       95.25     12.72 o
   2  24   3       13.18        3.60     13.30 o
   3  24   3      672.48      674.16     24.08 o
   4  24   3      141.59      137.15     14.43 o
   5  24   3      620.80      614.42     23.96 o
   6  24   3       10.10       17.35     13.33 o
   7  24   3       49.23       38.05     14.12 o
  -6  25   3      130.22      116.38     19.89 o
  -5  25   3      302.86      289.11     21.11 o
  -4  25   3        9.13       31.06     12.50 o
  -3  25   3      642.17      680.62     45.20 o
  -2  25   3      326.86      358.47     21.35 o
  -1  25   3      203.90      212.04     19.20 o
   0  25   3      275.27      278.68     21.91 o
   1  25   3      100.23      100.95     12.89 o
   2  25   3       95.99       90.56     13.39 o
   3  25   3        1.05        9.14     17.94 o
   4  25   3       33.72       32.69     17.27 o
   5  25   3       65.61       90.32     14.02 o
   6  25   3      106.86      106.71     22.63 o
  -3  26   3       14.67       30.64     12.38 o
  -2  26   3        0.47        7.32     16.11 o
  -1  26   3       75.51       85.01     16.93 o
   0  26   3       36.83       34.44     16.07 o
   1  26   3      149.65      140.26     27.19 o
   2  26   3       65.04       77.56     21.04 o
   3  26   3       19.50       36.84     17.32 o
 -18   0   4      893.00      991.18     37.60 o
 -17   0   4        6.44      -11.27     11.80 o
 -16   0   4      548.41      589.66     27.17 o
 -15   0   4      295.44      259.50     29.91 o
 -14   0   4      257.88      332.45     17.86 o
 -13   0   4     1915.13     1727.69     48.58 o
 -12   0   4       64.23       64.54      7.24 o
 -11   0   4     3613.75     3586.12    101.06 o
 -10   0   4     1192.47     1052.06     35.04 o
  -9   0   4     4825.05     4699.64     91.54 o
  -8   0   4     5142.67        0.82      1.15 o
  -6   0   4    14855.05    16019.58    225.65 o
  -5   0   4      190.58      189.78      5.20 o
  -4   0   4    38007.98    41769.96    610.76 o
  -3   0   4    34725.78    39244.74    855.68 o
  -2   0   4    20314.52    21412.22    526.25 o
  -1   0   4    25683.59    27013.71    658.04 o
   0   0   4       27.69       16.30      4.45 o
   1   0   4    30548.37    33331.83   1020.36 o
   2   0   4     8617.75     9888.33    356.09 o
   3   0   4     4187.72     3040.05    121.83 o
   4   0   4     7759.27     7312.85    299.72 o
   5   0   4     5186.34     5262.13     88.77 o
   6   0   4    11055.58    10058.53    199.83 o
   7   0   4     3823.73     4447.78     80.72 o
   8   0   4    14022.73    14503.47    313.37 o
   9   0   4     7558.43     8039.97    160.69 o
  10   0   4     3931.84     4121.76    131.75 o
 -18   1   4       23.99       27.67      9.41 o
 -17   1   4      324.85      360.80     15.90 o
 -16   1   4      335.16      314.07     14.83 o
 -15   1   4      907.20      910.86     17.97 o
 -14   1   4      546.18      514.30     12.45 o
 -13   1   4      817.41      788.61     24.22 o
 -12   1   4      745.55      731.65     16.46 o
 -11   1   4        1.11       -4.78      4.78 o
 -10   1   4     3139.56     3010.88     44.15 o
  -9   1   4     4594.20     4459.84     66.46 o
  -6   1   4      433.30      469.10      9.58 o
  -5   1   4     3747.85     3053.51     40.66 o
  -4   1   4      147.58      112.40      7.23 o
  -3   1   4    11571.85    11182.79    244.26 o
  -2   1   4     6672.79     6343.14    113.91 o
  -1   1   4     6721.53     7366.82     77.32 o
   0   1   4     4412.97     3504.96     54.38 o
   1   1   4       58.72       90.46      7.74 o
   2   1   4     2635.94     1936.39     48.69 o
   3   1   4     1289.46     1226.99     22.09 o
   4   1   4    10070.54    10733.56    152.81 o
   5   1   4     6842.67     7055.00     83.55 o
   6   1   4     1307.81     1550.96     44.47 o
   7   1   4     2315.32     1860.91     19.63 o
   9   1   4      697.20      718.01     34.12 o
  10   1   4     1819.09     1855.61     40.54 o
  11   1   4     1534.77     1549.22     49.05 o
  12   1   4      672.71      714.70     35.66 o
 -18   2   4        3.75       -2.64      8.81 o
 -17   2   4      235.80      207.86     12.38 o
 -16   2   4       66.52       69.55      9.35 o
 -15   2   4      151.26      122.44      7.20 o
 -14   2   4       11.66       13.24      5.79 o
 -13   2   4      330.31      332.64     11.86 o
 -12   2   4      407.80      372.61      9.84 o
 -11   2   4      214.75      208.63      8.38 o
 -10   2   4        0.11       -6.18      6.75 o
  -9   2   4     1706.83     1693.06     27.49 o
  -8   2   4      360.26       -0.76      1.12 o
  -7   2   4       30.62       29.39      4.76 o
  -6   2   4      335.03      306.57      6.66 o
  -5   2   4      206.43      246.06      6.11 o
  -4   2   4      646.85      628.84     10.22 o
  -3   2   4       21.35        3.60      2.49 o
  -2   2   4      234.25      382.69     11.59 o
  -1   2   4        2.09       42.75      2.35 o
   0   2   4      450.91      654.07     12.11 o
   1   2   4     1288.99     1400.43     20.36 o
   2   2   4       17.35       18.85      2.60 o
   3   2   4      837.66      947.87     14.50 o
   4   2   4        2.84        3.12      1.67 o
   5   2   4      164.31      177.44      8.12 o
   6   2   4      687.14      839.80     13.76 o
   7   2   4      350.56      387.79      6.14 o
   8   2   4       83.10      101.57      3.25 o
   9   2   4      853.36      937.08     16.11 o
  10   2   4      349.13      373.87     25.88 o
  11   2   4      320.17      328.97     12.07 o
  12   2   4       86.03       92.07      7.16 o
  13   2   4       87.85      104.28      7.71 o
  14   2   4       93.34       81.56      8.53 o
 -18   3   4       10.12       18.84      8.95 o
 -17   3   4      113.50       98.25     10.45 o
 -16   3   4      359.29      309.62     14.88 o
 -15   3   4      202.28      218.60     10.11 o
 -14   3   4      561.19      517.85     12.43 o
 -13   3   4      232.45      252.13     10.36 o
 -12   3   4      783.20      774.74     17.51 o
 -11   3   4      500.85      481.75     16.67 o
 -10   3   4      311.47      307.02     14.91 o
  -9   3   4     1999.88     1967.61     31.53 o
  -6   3   4      571.91      718.95     13.19 o
  -5   3   4     7388.84     8017.45    179.88 o
  -4   3   4     2316.26     2691.74     40.42 o
  -3   3   4     4224.11     4685.99     57.69 o
  -2   3   4     5084.18     5520.42     63.27 o
  -1   3   4      464.68      991.88     16.27 o
   0   3   4     6397.09     6582.91    116.37 o
   1   3   4        9.31       16.38      3.64 o
   2   3   4      973.12      594.23     10.11 o
   3   3   4     3136.53     3413.74     46.47 o
   4   3   4       44.70      241.19      4.94 o
   5   3   4     2170.08     2081.25     28.21 o
   6   3   4      495.31      527.89     10.77 o
   7   3   4     4077.16     4042.55     51.69 o
   8   3   4     1260.58     1321.30     23.73 o
   9   3   4     1091.61     1023.16     19.11 o
  10   3   4     3784.86     3869.15     63.72 o
  11   3   4      866.47      899.51     18.66 o
  12   3   4      848.91      842.86     16.98 o
  13   3   4       14.79       27.84      4.53 o
  14   3   4      812.68      873.36     28.67 o
  15   3   4        1.23        4.56      8.10 o
  16   3   4       72.18       85.35     10.02 o
 -18   4   4      222.90      246.76     13.84 o
 -17   4   4        5.20       -3.40      8.54 o
 -16   4   4      844.85      819.12     39.84 o
 -15   4   4      487.56      494.92     12.80 o
 -14   4   4      919.17      957.08     21.20 o
 -13   4   4     1834.84     1799.11     33.71 o
 -12   4   4       74.11       83.61      6.18 o
 -11   4   4     3451.78     3354.93     51.54 o
 -10   4   4      991.28      932.42     17.50 o
  -9   4   4     6580.90     6595.55     87.01 o
  -8   4   4     3016.20     2531.87    125.11 o
  -7   4   4     4715.02     3160.00    102.19 o
  -6   4   4    11801.30    11707.94    151.17 o
  -5   4   4       21.06       14.87      2.66 o
  -4   4   4     5502.84     4452.93     65.31 o
  -3   4   4      522.41      258.73      4.16 o
  -2   4   4    12028.27    12764.66    132.96 o
  -1   4   4     4770.16     3754.66     40.00 o
   0   4   4     1424.01     1407.78     15.07 o
   1   4   4    13771.38    13556.27    179.03 o
   2   4   4      102.87       52.53      2.88 o
   3   4   4     7952.31     7877.09     94.13 o
   4   4   4    11907.45    12881.05    170.82 o
   5   4   4     2702.93     2766.94     40.93 o
   6   4   4     4499.89     4023.09     58.61 o
   7   4   4      173.62      197.64      6.45 o
   8   4   4     4881.34     4839.73     70.39 o
   9   4   4      453.46      379.46      9.94 o
  10   4   4     1762.10     1694.24     30.22 o
  11   4   4     1533.57     1456.94     26.74 o
  12   4   4      290.21      316.74      9.89 o
  13   4   4     1149.27     1153.34     22.53 o
  14   4   4        8.45        4.07      5.12 o
  15   4   4      228.90      240.30     15.70 o
  16   4   4      479.65      474.17     21.16 o
  17   4   4      491.78      568.30     23.02 o
 -18   5   4        0.33       -7.49      9.20 o
 -17   5   4      451.54      458.63     26.76 o
 -16   5   4      274.95      236.10     12.46 o
 -15   5   4      993.81     1007.48     22.53 o
 -14   5   4      938.37      904.94     23.72 o
 -13   5   4      336.32      358.54     11.21 o
 -12   5   4     3173.53     3185.01     49.65 o
 -11   5   4        0.28       -0.24      4.63 o
 -10   5   4     4292.64     4277.75     64.42 o
  -9   5   4      797.58      756.98     13.51 o
  -8   5   4     7293.18     7723.85    101.29 o
  -7   5   4     9330.90     9185.76    131.46 o
  -6   5   4     1307.86     1543.45     22.52 o
  -5   5   4     5769.32     4736.51     62.73 o
  -4   5   4     2496.13     2848.87     29.55 o
  -3   5   4    10039.51    10224.22     93.47 o
  -2   5   4    23548.58    27499.86    285.45 o
  -1   5   4    12371.52    15150.33    157.61 o
   0   5   4    15540.82    16234.79    160.21 o
   1   5   4      152.30      256.46      4.20 o
   2   5   4    28707.22    31799.07    406.11 o
   3   5   4     8033.77     9134.59    108.95 o
   4   5   4    12090.95    13317.92    176.65 o
   5   5   4     8048.05     8426.43    144.40 o
   6   5   4      367.03      359.62      7.98 o
   7   5   4     4357.85     4033.05     59.31 o
   8   5   4       71.83      103.26      5.82 o
   9   5   4     2104.52     2055.90     32.17 o
  10   5   4      777.26      720.86     15.74 o
  11   5   4      960.82      936.91     19.15 o
  12   5   4     1763.35     1703.38     31.13 o
  13   5   4      150.92      134.43     14.25 o
  14   5   4      352.14      412.12     12.30 o
  15   5   4      101.64       83.43      7.01 o
  16   5   4      193.26      223.32     10.85 o
  17   5   4      137.79      147.89     13.71 o
 -18   6   4      183.34      182.94     13.00 o
 -17   6   4        4.50       -1.03      7.34 o
 -16   6   4      406.19      414.77     17.41 o
 -15   6   4        3.43       -8.64      8.64 o
 -14   6   4       16.80       14.41      6.06 o
 -13   6   4      511.42      512.08     13.60 o
 -12   6   4        0.26       -1.40      5.43 o
 -11   6   4      604.89      595.26     13.71 o
 -10   6   4        5.20       11.00      4.87 o
  -9   6   4       97.39       90.42      5.05 o
  -8   6   4      370.25      337.59      8.44 o
  -7   6   4      279.88      247.41      8.34 o
  -6   6   4     4148.82     4409.15     57.67 o
  -5   6   4      322.54      351.05      6.38 o
  -4   6   4     2162.80     2283.43     22.48 o
  -3   6   4      736.59     1340.14     13.58 o
  -2   6   4      548.52      419.06      6.34 o
  -1   6   4      125.31       64.52      6.53 o
   0   6   4       69.79      185.07      4.73 o
   1   6   4     4426.25     4837.04     43.28 o
   2   6   4      126.41      144.90      5.17 o
   3   6   4     7240.47     8396.56    108.96 o
   4   6   4        1.91       26.57      3.15 o
   6   6   4        4.59       23.70      7.75 o
   7   6   4     1135.60     1273.01     26.61 o
   8   6   4     1766.17     1709.51     27.51 o
   9   6   4      145.04      162.12      6.79 o
  10   6   4      402.51      392.80     11.41 o
  11   6   4       39.34       38.51      5.93 o
  12   6   4       34.60       37.37      8.65 o
  13   6   4      193.10      193.35     10.03 o
  14   6   4        0.35        8.50      6.11 o
  15   6   4      199.79      207.79      9.89 o
  16   6   4        6.37        7.51      6.94 o
  17   6   4       47.77       52.86      7.52 o
 -17   7   4        0.39        5.63      7.67 o
 -16   7   4       31.45       23.89     10.76 o
 -15   7   4      178.12      169.58     11.95 o
 -14   7   4       79.96       76.57      8.60 o
 -13   7   4       59.95       63.39      6.97 o
 -12   7   4       15.36       14.73      5.47 o
 -11   7   4      202.90      207.78     11.26 o
 -10   7   4       12.72       25.52      4.53 o
  -9   7   4       54.48       62.54      6.42 o
  -8   7   4     2133.81     2251.82     32.47 o
  -7   7   4      938.20      969.90     20.27 o
  -6   7   4      873.96     1028.46     14.14 o
  -5   7   4      638.34      514.66      7.47 o
  -4   7   4        4.14       15.58      1.96 o
  -3   7   4       22.90       85.44      3.89 o
  -2   7   4        3.44       34.43      2.24 o
  -1   7   4     1104.90     1400.81     15.62 o
   0   7   4     1235.36     1406.73     15.77 o
   1   7   4       50.99       50.30      2.47 o
   2   7   4      410.30      350.08      8.28 o
   3   7   4     2073.74     2437.81     37.41 o
   4   7   4      933.17     1159.28     17.88 o
   5   7   4     1051.64     1124.68     57.68 o
   6   7   4      170.79      242.55     12.94 o
   7   7   4       19.49       36.37      4.16 o
   8   7   4      373.28      450.05     19.10 o
   9   7   4        3.89        5.46      7.06 o
  10   7   4      112.38      113.02      8.13 o
  11   7   4       12.69        1.67      5.59 o
  12   7   4        7.65        9.75      5.85 o
  13   7   4      350.19      343.75     16.69 o
  14   7   4       12.55        9.61      6.62 o
  15   7   4       53.25       52.10      8.29 o
  16   7   4       73.16       60.92      8.47 o
  17   7   4       27.39       41.21      8.31 o
 -17   8   4        0.83       -6.17      9.40 o
 -16   8   4      456.62      455.39     19.09 o
 -15   8   4      231.42      202.53     17.09 o
 -14   8   4      341.09      374.22     12.92 o
 -13   8   4     2527.19     2477.78     41.23 o
 -12   8   4      246.49      272.63     14.35 o
 -11   8   4     2163.48     2132.48     35.56 o
 -10   8   4        1.37       -4.37      4.37 o
  -9   8   4     1321.14     1254.90     20.40 o
  -8   8   4     2668.81     2661.39     37.95 o
  -7   8   4        4.75        3.48      3.75 o
  -6   8   4     4186.65     4084.32     47.81 o
  -5   8   4      173.95      203.55      8.47 o
  -4   8   4     3206.26     2806.67     25.92 o
  -3   8   4     4047.06     4358.77     41.14 o
  -2   8   4     1573.96     1365.80     13.72 o
  -1   8   4     5831.25     5942.58     60.13 o
   0   8   4      286.44      302.10      5.28 o
   1   8   4    14146.64    15102.96    138.18 o
   2   8   4       63.87       40.30      2.64 o
   3   8   4    10032.31    11320.59    120.17 o
   4   8   4     1796.05     1579.48     23.52 o
   5   8   4     3439.08     3597.77     93.48 o
   6   8   4     1526.98     1176.70     18.84 o
   7   8   4      170.12      229.26     11.19 o
   8   8   4      995.99      917.30     16.13 o
   9   8   4        9.49       10.38      5.56 o
  10   8   4     1192.37     1158.61     23.90 o
  11   8   4      858.07      844.21     19.33 o
  12   8   4        0.24       -2.14      7.38 o
  13   8   4      632.10      666.01     17.38 o
  14   8   4       98.40       97.10      8.49 o
  15   8   4      171.11      198.31     28.98 o
  16   8   4      569.00      552.97     18.35 o
  17   8   4      227.36      265.50     13.39 o
 -17   9   4      598.14      656.29     24.20 o
 -16   9   4       33.68       32.30     25.30 o
 -15   9   4      908.05      921.47     26.87 o
 -14   9   4      131.85      129.47      8.81 o
 -13   9   4        3.70        5.09      6.39 o
 -12   9   4     2181.34     2159.13     36.61 o
 -11   9   4      201.36      173.54      8.70 o
 -10   9   4     4465.59     4525.68     62.18 o
  -9   9   4      464.65      482.16     11.23 o
  -8   9   4     1117.21     1084.24     18.37 o
  -7   9   4     4812.86     4595.34     62.46 o
  -6   9   4     1314.02     1386.95     17.55 o
  -5   9   4    13105.54    13589.86    135.70 o
  -4   9   4      373.08      342.88      7.06 o
  -3   9   4     5256.55     5154.36     48.55 o
  -2   9   4     4602.36     4456.22     40.59 o
  -1   9   4     1542.01     1360.39     23.92 o
   0   9   4    10602.08    10706.78     98.76 o
   1   9   4      483.40      561.04      7.51 o
   2   9   4     8417.64     8021.08     79.56 o
   3   9   4      635.71      444.31      7.91 o
   4   9   4      869.74      548.44     10.13 o
   5   9   4     4761.51     4399.65     59.51 o
   6   9   4       50.81       38.61      4.61 o
   7   9   4    14440.87    15003.63    194.80 o
   8   9   4      193.31      194.39     10.31 o
   9   9   4     2675.86     2678.82     42.61 o
  10   9   4      932.47      944.03     19.19 o
  11   9   4       21.11       35.37      6.98 o
  12   9   4     1509.56     1460.56     29.63 o
  13   9   4       83.34       95.56      8.73 o
  14   9   4     1011.26     1058.53     23.97 o
  15   9   4      122.23      116.85     10.60 o
  16   9   4      139.11      169.21     11.82 o
 -17  10   4       55.44       53.44     12.72 o
 -16  10   4       70.42       60.95     10.98 o
 -15  10   4      219.55      212.25     14.17 o
 -14  10   4      165.12      153.28     12.48 o
 -13  10   4     1135.46     1177.71     23.84 o
 -12  10   4      281.38      301.27     11.44 o
 -11  10   4      977.62      992.05     21.47 o
 -10  10   4      376.28      389.79     10.94 o
  -9  10   4      444.00      472.61     11.65 o
  -8  10   4     2076.15     2001.99     30.28 o
  -7  10   4      254.27      248.16      7.69 o
  -6  10   4     2182.10     2195.65     26.15 o
  -5  10   4       11.11       20.61      3.63 o
  -4  10   4     7358.62     7925.30     70.41 o
  -3  10   4     1144.35     1124.98     12.12 o
  -2  10   4     1409.93     1334.30     14.90 o
  -1  10   4     4453.15     4595.42     51.94 o
   0  10   4     1427.79     1434.78     21.30 o
   1  10   4     6353.52     6381.81     59.79 o
   2  10   4      456.02      503.47      6.96 o
   3  10   4     1018.82      858.31     12.31 o
   4  10   4     1801.15     1996.38     23.87 o
   5  10   4     1064.80      987.34     17.05 o
   6  10   4     3966.06     4181.57     57.42 o
   7  10   4      297.21      301.88     10.30 o
   8  10   4     2077.29     2051.04     30.99 o
   9  10   4     2217.10     2227.37     36.76 o
  10  10   4      774.00      765.98     17.22 o
  11  10   4     1082.52     1150.36     22.82 o
  12  10   4      343.62      368.70     14.05 o
  13  10   4      846.92      855.94     34.52 o
  14  10   4      319.78      333.95     15.75 o
  15  10   4      773.88      806.06     23.94 o
  16  10   4        5.98        8.69      9.21 o
 -16  11   4        0.29       -1.64     10.47 o
 -15  11   4       87.03       61.88     11.51 o
 -14  11   4      140.14      146.23     12.96 o
 -13  11   4       50.79       50.55      7.72 o
 -12  11   4        2.98        8.06      6.77 o
 -11  11   4       78.12       67.37      6.67 o
 -10  11   4        0.53        8.32      5.33 o
  -9  11   4       77.61       74.82      6.28 o
  -8  11   4       36.98       43.16      5.39 o
  -7  11   4      122.91      141.35      6.02 o
  -6  11   4       25.42       32.65      3.90 o
  -5  11   4      439.29      526.61      9.51 o
  -4  11   4        0.20        2.19      2.28 o
  -3  11   4       36.56       42.87      2.94 o
  -2  11   4      160.83      153.91      4.11 o
  -1  11   4        0.94       -0.39      1.96 o
   0  11   4        0.36        7.83      2.84 o
   1  11   4       62.47       57.86      4.25 o
   2  11   4       75.31       88.45      3.12 o
   3  11   4      399.12      439.21      8.63 o
   4  11   4       27.59       31.74      3.88 o
   5  11   4       23.05       38.90      5.05 o
   6  11   4      437.47      399.37     14.07 o
   7  11   4       30.10       20.54      5.16 o
   8  11   4      148.44      118.44      7.82 o
   9  11   4      969.69     1105.27     21.89 o
  10  11   4      147.38      172.55     14.19 o
  11  11   4      136.15      134.01      8.98 o
  12  11   4        0.49       -2.50      7.29 o
  13  11   4       77.45       80.39      9.42 o
  14  11   4       62.41       70.88     18.62 o
  15  11   4       48.16       48.17     10.37 o
  16  11   4       46.44       38.60     10.26 o
 -16  12   4      156.54      160.45     14.46 o
 -15  12   4       72.74       70.64     12.14 o
 -14  12   4        9.46       -4.56      9.92 o
 -13  12   4      246.87      235.76     11.31 o
 -12  12   4      406.83      404.22     13.91 o
 -11  12   4      762.68      750.16     25.29 o
 -10  12   4      200.64      196.24      8.64 o
  -9  12   4      111.73      110.12      7.15 o
  -8  12   4      800.22      775.18     15.71 o
  -7  12   4      246.65      230.95      7.71 o
  -6  12   4     1940.01     1951.78     26.55 o
  -5  12   4      251.67      267.91      7.14 o
  -4  12   4     3617.99     3802.99     33.95 o
  -3  12   4      844.11      858.09      9.95 o
  -2  12   4      946.51      939.99     12.27 o
  -1  12   4     2537.23     2563.12     27.60 o
   0  12   4     1137.86     1362.07     16.91 o
   1  12   4      627.32      521.45      8.71 o
   2  12   4      891.45      996.70     12.84 o
   3  12   4      182.73      128.27      8.55 o
   4  12   4     2145.60     2110.69     25.64 o
   5  12   4      154.51      114.20      7.96 o
   6  12   4     1580.44     1582.47     25.35 o
   7  12   4      883.00      933.82     18.76 o
   8  12   4     1796.65     1908.75     33.14 o
   9  12   4     2145.54     2133.79     36.52 o
  10  12   4      125.40      121.20      8.68 o
  11  12   4      653.26      673.46     17.21 o
  12  12   4        8.83       20.90      8.21 o
  13  12   4      835.24      859.18     25.47 o
  14  12   4       27.14       26.51      9.89 o
  15  12   4        0.53       -7.11      9.91 o
 -16  13   4       68.02       89.19     13.55 o
 -15  13   4      414.25      456.38     21.14 o
 -14  13   4      192.08      221.79     21.24 o
 -13  13   4       97.97      102.63     12.48 o
 -12  13   4     1046.02     1063.88     25.94 o
 -11  13   4      224.00      206.81     11.10 o
 -10  13   4     1452.25     1481.54     25.30 o
  -9  13   4      918.71      882.94     17.56 o
  -8  13   4      259.02      277.43      8.95 o
  -7  13   4     3542.27     3462.48     40.11 o
  -6  13   4        7.18        3.57      3.99 o
  -5  13   4     1758.77     1617.81     19.94 o
  -4  13   4      495.69      529.30      8.15 o
  -3  13   4     2035.33     1912.86     19.44 o
  -2  13   4     4707.63     4860.77     49.72 o
  -1  13   4     2422.10     2437.10     28.61 o
   0  13   4     3466.00     3267.02     34.40 o
   1  13   4       87.18       63.59      3.72 o
   2  13   4     2260.38     2152.94     24.02 o
   3  13   4      684.42      710.78     11.70 o
   4  13   4      403.42      369.57     11.09 o
   5  13   4     2464.85     2408.28     32.10 o
   6  13   4      106.11      100.63      6.85 o
   7  13   4     5263.21     5148.56     71.05 o
   8  13   4      138.73      145.90     11.08 o
   9  13   4      681.88      701.79     17.51 o
  10  13   4      790.54      815.59     19.53 o
  11  13   4      192.67      214.88     15.23 o
  12  13   4     1161.05     1182.34     35.92 o
  13  13   4       49.10       48.57     11.14 o
  14  13   4     1078.98     1131.79     31.28 o
  15  13   4       30.33       38.33     11.01 o
 -15  14   4      229.89      205.81     16.23 o
 -14  14   4       19.01       42.04     12.04 o
 -13  14   4      585.00      537.64     22.12 o
 -12  14   4       79.52       90.83      9.15 o
 -11  14   4     1286.66     1307.86     23.91 o
 -10  14   4       44.58       52.20      7.10 o
  -9  14   4     1435.42     1424.64     24.74 o
  -8  14   4      880.76      839.37     14.57 o
  -7  14   4      123.80      121.69      5.72 o
  -6  14   4     2927.90     2947.43     33.29 o
  -5  14   4      241.13      271.03      7.56 o
  -4  14   4     5940.63     5836.25     59.69 o
  -3  14   4       34.61       30.45      3.79 o
  -2  14   4     1214.32     1179.16     15.21 o
  -1  14   4     6261.66     6471.42     70.18 o
   0  14   4        1.38        9.56      3.85 o
   1  14   4     5046.52     5052.15     48.56 o
   2  14   4      397.09      433.19      8.50 o
   3  14   4     4008.85     3938.86     44.91 o
   4  14   4     1167.58     1221.82     17.26 o
   5  14   4      521.49      509.11     11.84 o
   6  14   4     2096.34     2080.55     35.80 o
   7  14   4       35.79       17.97     10.06 o
   8  14   4      974.78     1006.35     21.72 o
   9  14   4       15.08       19.28      7.35 o
  10  14   4      995.95      965.00     21.73 o
  11  14   4      438.92      449.89     17.94 o
  12  14   4       70.09       96.49     12.07 o
  13  14   4      708.60      728.38     46.38 o
  14  14   4      107.97      101.52     12.87 o
  15  14   4      150.42      161.53     14.44 o
 -15  15   4        1.32       23.77     12.54 o
 -14  15   4      186.92      188.94     15.69 o
 -13  15   4       22.72        9.13     15.16 o
 -12  15   4      167.72      155.81     14.60 o
 -11  15   4        1.70        4.84      6.96 o
 -10  15   4      207.54      204.39      9.41 o
  -9  15   4       39.45       34.89      8.25 o
  -8  15   4      430.17      423.28     10.79 o
  -7  15   4      688.38      718.98     12.37 o
  -6  15   4        4.88        2.02      4.86 o
  -5  15   4      859.04      849.00     14.15 o
  -4  15   4      657.72      682.95     12.81 o
  -3  15   4      617.48      656.94     10.61 o
  -2  15   4      418.27      461.15      8.99 o
  -1  15   4       19.51       24.51      4.38 o
   0  15   4      847.47      866.46     13.21 o
   1  15   4      108.43      126.79      6.67 o
   2  15   4     2265.49     2315.51     26.00 o
   3  15   4        7.18        4.21      4.51 o
   4  15   4      706.20      714.68     12.53 o
   5  15   4      242.15      238.51      8.75 o
   6  15   4      711.60      687.34     17.89 o
   7  15   4       27.71       24.21      7.41 o
   8  15   4      206.80      177.37     10.46 o
   9  15   4      377.33      402.60     14.41 o
  10  15   4      397.96      343.09     14.01 o
  11  15   4      203.02      206.08     14.39 o
  12  15   4        2.75       14.93     10.66 o
  13  15   4       39.24       53.87     11.95 o
  14  15   4       29.23       35.07     12.03 o
 -14  16   4       31.69       22.41     12.92 o
 -13  16   4       29.44       36.52     12.73 o
 -12  16   4        6.43       -2.76     24.20 o
 -11  16   4        0.80       -5.70      7.58 o
 -10  16   4       20.87       15.55      6.89 o
  -9  16   4      257.46      266.24     10.16 o
  -8  16   4        1.07        5.52      6.28 o
  -7  16   4       27.85       23.02      5.55 o
  -6  16   4      887.34      822.11     14.41 o
  -5  16   4      118.84      113.13      6.97 o
  -4  16   4     2213.57     2234.24     30.07 o
  -3  16   4      448.24      508.33      9.49 o
  -2  16   4        0.44        4.84      4.06 o
  -1  16   4        1.82        9.42      4.51 o
   0  16   4      353.24      409.68      9.27 o
   1  16   4     2365.36     2440.64     29.08 o
   2  16   4      192.33      208.52      7.05 o
   3  16   4       20.03       19.04      4.97 o
   4  16   4      438.39      426.65     10.19 o
   5  16   4       14.92       13.09      5.12 o
   6  16   4      139.24      125.83      7.62 o
   7  16   4      387.80      378.43     14.09 o
   8  16   4       92.54       85.12      9.30 o
   9  16   4      243.17      221.19     12.09 o
  10  16   4       14.37        7.10      9.12 o
  11  16   4      117.78       96.79     12.19 o
  12  16   4      333.76      282.56     17.35 o
  13  16   4       31.83       24.49     12.29 o
  14  16   4       42.48       40.03     12.57 o
 -14  17   4      430.21      396.15     23.67 o
 -13  17   4       58.75       74.60     14.32 o
 -12  17   4      477.94      486.30     22.63 o
 -11  17   4       14.77        8.13     11.59 o
 -10  17   4     1192.45     1211.21     29.35 o
  -9  17   4       18.68       24.14      7.18 o
  -8  17   4      810.09      810.62     15.08 o
  -7  17   4      911.16      875.27     15.41 o
  -6  17   4       16.03       21.01      6.17 o
  -5  17   4     1009.52     1052.31     21.78 o
  -4  17   4      528.85      579.59     12.26 o
  -3  17   4      477.49      456.94      9.75 o
  -2  17   4     1163.37     1172.38     15.81 o
  -1  17   4      740.92      761.31     14.57 o
   0  17   4     1886.84     1919.28     24.09 o
   1  17   4        0.35        3.48      4.31 o
   2  17   4     2343.97     2298.33     30.55 o
   3  17   4      506.19      509.32     11.89 o
   4  17   4      531.07      507.00     11.37 o
   5  17   4     1450.97     1461.73     20.87 o
   6  17   4       73.35       72.86      7.94 o
   7  17   4      287.35      287.82     13.06 o
   8  17   4       43.99       59.44      9.39 o
   9  17   4      422.55      417.02     26.87 o
  10  17   4      626.30      604.63     21.46 o
  11  17   4       75.84       64.54     12.61 o
  12  17   4      397.11      415.43     34.12 o
  13  17   4       98.44       73.75     13.82 o
 -13  18   4      458.68      505.34     24.07 o
 -12  18   4        6.53       -1.82     19.65 o
 -11  18   4      489.99      512.62     23.22 o
 -10  18   4       65.05       84.06     11.33 o
  -9  18   4      797.81      826.82     20.42 o
  -8  18   4      618.57      618.53     13.72 o
  -7  18   4      750.25      684.79     16.92 o
  -6  18   4      726.84      752.13     17.67 o
  -5  18   4       42.43       47.01      7.64 o
  -4  18   4     1287.77     1270.82     28.35 o
  -3  18   4       91.55      107.28      6.78 o
  -2  18   4      189.48      186.06      6.52 o
  -1  18   4      390.85      382.32      9.01 o
   0  18   4      310.21      289.29      8.13 o
   1  18   4      809.23      783.93     14.36 o
   2  18   4      198.73      230.03      9.75 o
   3  18   4     1119.73     1088.72     18.59 o
   4  18   4      606.58      592.36     13.43 o
   5  18   4      827.44      828.44     21.49 o
   6  18   4      858.36      843.77     18.59 o
   7  18   4      243.32      222.84     12.92 o
   8  18   4      844.15      882.28     22.42 o
   9  18   4       82.87       60.58     11.90 o
  10  18   4      943.16      917.94     29.89 o
  11  18   4       82.80      101.17     14.36 o
  12  18   4       40.43       46.75     14.40 o
  13  18   4      124.84      136.75     15.65 o
 -12  19   4      141.79      152.52     16.56 o
 -11  19   4        0.44        1.08     12.42 o
 -10  19   4       89.28      101.43     12.27 o
  -9  19   4      193.37      183.91     11.12 o
  -8  19   4       31.37       43.98     12.35 o
  -7  19   4      138.69      138.90     10.53 o
  -6  19   4       13.62        8.84      7.91 o
  -5  19   4      530.19      523.53     15.49 o
  -4  19   4      678.76      687.64     18.45 o
  -3  19   4      447.71      450.42     11.58 o
  -2  19   4      590.40      570.18     10.80 o
  -1  19   4      539.18      547.74     10.71 o
   0  19   4     1415.26     1443.33     18.72 o
   1  19   4       31.10       20.71      5.67 o
   2  19   4     1177.74     1158.81     21.62 o
   3  19   4      162.35      151.26      9.11 o
   4  19   4      615.51      584.31     13.79 o
   5  19   4      243.98      258.23     10.82 o
   6  19   4      602.44      617.57     14.54 o
   7  19   4      117.39      132.30      9.98 o
   8  19   4      161.36      142.40     16.33 o
   9  19   4      230.33      243.89     17.65 o
  10  19   4      416.69      422.53     22.84 o
  11  19   4       54.70       58.69     14.03 o
  12  19   4      142.88      143.99     15.71 o
 -12  20   4      100.92      119.33     17.85 o
 -11  20   4        2.80      -12.48     12.48 o
 -10  20   4        7.00        1.24     17.00 o
  -9  20   4       32.73       35.47     12.11 o
  -8  20   4       20.73        4.86     13.33 o
  -7  20   4        5.34        3.13     11.47 o
  -6  20   4        0.04       10.35      8.10 o
  -5  20   4      343.44      302.71     12.32 o
  -4  20   4       52.81       57.81      8.46 o
  -3  20   4       59.60       58.85      7.30 o
  -2  20   4       74.46       58.01      5.95 o
  -1  20   4       18.91       21.03      5.37 o
   0  20   4       49.96       43.79      5.46 o
   1  20   4      154.84      148.83      7.16 o
   2  20   4        0.79       -6.84      6.84 o
   3  20   4        0.33       -1.90      7.18 o
   4  20   4      250.70      222.10     10.61 o
   5  20   4       19.56       19.18      7.76 o
   6  20   4      159.04      142.13      9.81 o
   7  20   4      265.37      257.55     23.56 o
   8  20   4       39.53       51.01     11.27 o
   9  20   4      340.38      314.08     20.04 o
  10  20   4        0.73       -2.81     13.02 o
  11  20   4        0.47       14.59     13.12 o
 -11  21   4        0.51      -18.00     18.00 o
 -10  21   4      203.58      187.11     36.52 o
  -9  21   4        8.62       28.39     10.91 o
  -8  21   4      143.64      135.11     19.68 o
  -7  21   4       73.94       81.64     15.04 o
  -6  21   4      204.65      183.57     37.53 o
  -5  21   4      370.86      349.65     29.37 o
  -4  21   4        1.19       -7.88      7.88 o
  -3  21   4      487.32      490.01     16.48 o
  -2  21   4      472.03      492.36     12.71 o
  -1  21   4        1.61        1.31      5.28 o
   0  21   4      214.00      229.94      8.48 o
   1  21   4      129.19      110.97      8.38 o
   2  21   4      340.32      325.62     11.58 o
   3  21   4      189.84      179.40     10.20 o
   4  21   4       73.54       71.45      9.71 o
   5  21   4      570.20      559.26     22.68 o
   6  21   4      117.51       96.42     15.98 o
   7  21   4      344.04      339.88     15.79 o
   8  21   4        1.03       14.03     11.02 o
   9  21   4        9.81       -9.46     14.63 o
  10  21   4       77.06       71.21     15.27 o
 -10  22   4      102.64       90.41     15.42 o
  -9  22   4       43.12       52.37     14.54 o
  -8  22   4      136.43      150.38     15.76 o
  -7  22   4        3.98        8.26     13.03 o
  -6  22   4      264.03      255.22     16.78 o
  -5  22   4      285.29      260.46     17.98 o
  -4  22   4      402.72      406.03     19.79 o
  -3  22   4      618.51      604.46     20.43 o
  -2  22   4      437.47      486.45     19.67 o
  -1  22   4     1073.13     1146.11     24.02 o
   0  22   4       80.61       78.05      7.73 o
   1  22   4      842.69      870.03     20.61 o
   2  22   4      264.73      225.46     11.68 o
   3  22   4      639.28      626.98     20.28 o
   4  22   4       91.21       91.82     12.98 o
   5  22   4       13.36       33.06     12.23 o
   6  22   4      506.51      494.07     23.02 o
   7  22   4       76.96       90.62     11.84 o
   8  22   4      948.37     1017.94     33.92 o
   9  22   4      417.90      416.67     28.59 o
  -9  23   4      205.35      193.19     21.73 o
  -8  23   4       78.34       74.18     14.66 o
  -7  23   4      365.20      363.79     19.86 o
  -6  23   4       67.03       64.73     13.11 o
  -5  23   4      188.87      180.43     15.02 o
  -4  23   4        0.35       -1.18     11.35 o
  -3  23   4      548.23      535.06     21.74 o
  -2  23   4       63.91       84.53      9.32 o
  -1  23   4       86.78       86.81     15.36 o
   0  23   4        2.46        7.68      8.22 o
   1  23   4       27.15       40.26     11.55 o
   2  23   4       60.31       84.72     12.49 o
   3  23   4       85.99       94.10     12.71 o
   4  23   4      389.27      373.55     19.62 o
   5  23   4       24.80       23.18     12.58 o
   6  23   4      199.90      184.52     16.15 o
   7  23   4       99.34      116.35     15.08 o
   8  23   4       96.10       78.85     12.42 o
  -7  24   4       62.69       43.40     13.76 o
  -6  24   4       84.65       71.83     22.10 o
  -5  24   4        5.32        6.75     12.18 o
  -4  24   4        0.31      -11.86     11.86 o
  -3  24   4        4.40        0.97     11.67 o
  -2  24   4      294.55      275.53     51.99 o
  -1  24   4       29.41       49.91     10.91 o
   0  24   4      144.26      124.34     12.56 o
   1  24   4       11.62        9.18     11.27 o
   2  24   4        0.27       -7.99     11.31 o
   3  24   4      211.45      164.05     14.70 o
   4  24   4       96.00       99.46     13.76 o
   5  24   4        5.31       11.82     13.11 o
   6  24   4       42.55       45.25     13.49 o
   7  24   4       25.24       29.74     13.83 o
  -5  25   4       47.22       80.26     14.75 o
  -4  25   4        8.38       32.03     12.75 o
  -3  25   4       24.97       29.97     12.27 o
  -2  25   4       83.71       89.95     17.91 o
  -1  25   4        0.70       -2.71     10.36 o
   0  25   4       22.91       14.76     15.83 o
   1  25   4      243.50      225.56     15.28 o
   2  25   4       13.41       25.70     12.24 o
   3  25   4       80.90       63.14     13.21 o
   4  25   4        1.64       -3.64     12.30 o
   5  25   4      172.44      193.50     16.49 o
  -2  26   4      167.55      179.96     19.99 o
   0  26   4       69.98       82.38     17.48 o
   1  26   4       57.12       69.04     12.65 o
   2  26   4      150.06      168.60     21.58 o
 -18   1   5       30.38       21.23      9.76 o
 -17   1   5      110.05      111.12     11.07 o
 -16   1   5      223.76      208.26     12.73 o
 -15   1   5       89.90       85.19      8.01 o
 -14   1   5      687.69      689.63     15.30 o
 -13   1   5      204.39      185.60     18.62 o
 -12   1   5     1405.33     1407.79     24.26 o
 -11   1   5      443.48      392.48     12.83 o
 -10   1   5     3114.77     3209.95     47.40 o
  -9   1   5      730.21      635.59     12.86 o
  -8   1   5     2126.53     2273.78     37.83 o
  -7   1   5     5294.20     5402.70     69.79 o
  -6   1   5       12.25       30.45      3.69 o
  -5   1   5     4714.90     4644.75     55.17 o
  -4   1   5       31.75       23.27      2.21 o
  -3   1   5     4457.45     4754.01     44.33 o
  -2   1   5     1320.41      767.64     11.71 o
  -1   1   5     2190.79     2891.01     31.23 o
   0   1   5     4735.47     4512.24     48.04 o
   1   1   5       10.93       21.79      1.94 o
   2   1   5     8359.11     9431.78    133.30 o
   3   1   5     4810.83     4988.93     60.14 o
   4   1   5     6724.48     8379.61    129.09 o
   5   1   5     3323.46     2999.44     44.25 o
   6   1   5      742.67      848.75     24.38 o
   7   1   5     1646.17     1415.59     22.22 o
   8   1   5      721.25      733.30     14.93 o
   9   1   5     2793.68     2939.61     49.24 o
  10   1   5      111.94       96.97      5.23 o
  11   1   5      114.73      119.45      5.73 o
  12   1   5      416.45      381.49     16.77 o
  13   1   5     1060.70      983.31     21.69 o
  14   1   5      494.82      516.56     19.71 o
  15   1   5      195.80      186.92     12.45 o
 -18   2   5      399.74      415.99     18.15 o
 -17   2   5      332.18      309.79     21.41 o
 -16   2   5      827.10      861.64     24.67 o
 -15   2   5     1114.30     1114.75     40.09 o
 -14   2   5      227.98      224.92      9.14 o
 -13   2   5     3562.31     3503.97     73.63 o
 -12   2   5       38.25       24.17      7.08 o
 -11   2   5     3364.69     3441.65     50.73 o
 -10   2   5     1534.65     1379.94     21.14 o
  -9   2   5     6447.14     6578.39     96.46 o
  -8   2   5     4702.68     4192.75     62.85 o
  -7   2   5      150.53      138.55      7.73 o
  -6   2   5    18137.97    18527.33    237.56 o
  -5   2   5     1979.36     1874.22     23.52 o
  -4   2   5     7965.82     7731.69     75.12 o
  -3   2   5     3483.18     2595.49     24.55 o
  -2   2   5      123.77       27.88      2.32 o
  -1   2   5    12363.63    11819.59    125.35 o
   0   2   5     2169.48     2906.80     42.53 o
   1   2   5    20667.33    22240.94    262.02 o
   2   2   5     3365.57     3251.21     47.54 o
   3   2   5     6194.37     6315.72     75.71 o
   4   2   5     7575.94     7354.94    216.25 o
   5   2   5      497.99      542.29     10.07 o
   6   2   5     6839.02     6656.44     95.88 o
   7   2   5      135.19       67.74     11.16 o
   8   2   5     3415.08     3217.06     53.67 o
   9   2   5      664.34      549.44     12.55 o
  10   2   5      778.30      763.60     15.80 o
  11   2   5     1293.08     1218.01     22.96 o
  12   2   5      149.47      122.93     11.12 o
  13   2   5     1431.65     1441.56     26.86 o
  14   2   5       78.28       62.58      8.44 o
  15   2   5      319.55      348.47     16.72 o
  16   2   5      156.14      168.25     12.71 o
 -18   3   5       27.58       18.48      9.76 o
 -17   3   5      636.17      646.23     21.75 o
 -16   3   5      496.25      475.25     18.30 o
 -15   3   5      655.70      661.04     15.55 o
 -14   3   5      249.84      261.07     11.27 o
 -13   3   5        3.25       -5.11      5.11 o
 -12   3   5     2259.62     2276.87     35.42 o
 -11   3   5     1257.06     1106.27     20.66 o
 -10   3   5     3300.33     3112.55     48.14 o
  -9   3   5     4590.47     4546.04     68.24 o
  -8   3   5       69.95       94.30      6.66 o
  -7   3   5     2594.19     2367.20     36.90 o
  -6   3   5      897.76      986.63     17.54 o
  -5   3   5     7139.23     7177.78     81.93 o
  -4   3   5     7218.17     8452.33     81.59 o
  -3   3   5    14011.89    16493.37    158.01 o
  -2   3   5    12401.64    12057.62    185.96 o
  -1   3   5      538.41      952.28     12.74 o
   0   3   5     9294.54     8622.48     85.51 o
   1   3   5     5703.94     7455.23     76.33 o
   2   3   5     6359.50     6352.17     90.95 o
   3   3   5     7499.63     7974.05     95.09 o
   4   3   5     1178.35     1063.50     18.52 o
   5   3   5     8089.38     7562.40    211.69 o
   6   3   5      375.94      415.50     11.69 o
   7   3   5     4669.37     4271.04     70.36 o
   8   3   5     2048.85     1937.11     33.84 o
   9   3   5     1124.72     1082.40     20.89 o
  10   3   5     2268.59     2141.13     37.42 o
  11   3   5      756.06      788.17     16.73 o
  12   3   5     1049.65     1052.12     20.90 o
  13   3   5        2.39        7.43      6.38 o
  14   3   5      404.37      423.13     12.14 o
  15   3   5      254.32      248.80     10.49 o
  16   3   5       75.11       90.95     10.53 o
 -18   4   5      103.33      107.70     11.57 o
 -17   4   5        2.23       -6.49     12.29 o
 -16   4   5        2.32       -8.56      8.71 o
 -15   4   5        1.28       -1.31      6.63 o
 -14   4   5       38.07       38.27      6.07 o
 -13   4   5       70.85       71.08      7.16 o
 -12   4   5       35.95       44.74      5.82 o
 -11   4   5      102.51       88.11      6.28 o
 -10   4   5        9.16        9.93      4.62 o
  -9   4   5      380.79      402.56     10.54 o
  -8   4   5       67.68       43.47      4.34 o
  -7   4   5       37.61       51.67      3.94 o
  -6   4   5      291.89      234.02      6.00 o
  -5   4   5        2.94        2.18      2.26 o
  -4   4   5     1311.98     1263.29     13.61 o
  -3   4   5     3919.45     5005.96     46.50 o
  -2   4   5      656.34      697.71     10.52 o
  -1   4   5     3677.62     4459.54     51.96 o
   0   4   5     1688.20     2409.90     24.66 o
   1   4   5     1832.02     1768.15     16.96 o
   2   4   5      134.13      224.90      5.59 o
   3   4   5      167.75       96.92      3.48 o
   4   4   5       97.36      215.75      5.98 o
   6   4   5     2021.70     1921.79     35.05 o
   7   4   5        0.82       -0.44      3.92 o
   8   4   5     2339.25     2431.96     41.96 o
   9   4   5      594.72      583.40     13.70 o
  10   4   5        2.45        3.56      4.58 o
  11   4   5      639.02      624.34     29.49 o
  12   4   5        8.30        9.16      5.19 o
  13   4   5      435.33      433.47     12.38 o
  14   4   5       15.09       20.59      8.98 o
  15   4   5      147.62      160.87     11.22 o
  16   4   5       99.73       91.01      7.45 o
  17   4   5       34.72       45.32     10.56 o
 -18   5   5       12.62       -1.18      9.61 o
 -17   5   5       24.93       30.82      9.93 o
 -16   5   5      170.35      129.37     11.48 o
 -15   5   5      442.40      463.71     14.67 o
 -14   5   5       28.76       43.51      9.40 o
 -13   5   5        1.49        6.26      5.64 o
 -12   5   5      328.88      311.60     10.81 o
 -11   5   5      210.16      206.39      8.56 o
 -10   5   5     1559.82     1490.75     25.89 o
  -9   5   5      175.16      187.44      7.84 o
  -8   5   5     1186.50     1211.85     19.17 o
  -7   5   5      141.20       87.85      4.74 o
  -6   5   5      149.14      129.32      5.71 o
  -5   5   5     1079.42     1036.40     15.70 o
  -4   5   5     1423.30     1486.31     14.90 o
  -3   5   5       69.26       67.33      2.66 o
  -2   5   5      852.48      755.86     10.62 o
  -1   5   5       41.48       43.63      2.69 o
   0   5   5     2408.60     2488.88     23.04 o
   1   5   5      183.35      144.77      3.32 o
   2   5   5      412.73      307.53      5.77 o
   3   5   5     2634.53     3038.39     41.08 o
   4   5   5      322.01      369.26      7.10 o
   7   5   5     1985.59     2030.54     35.83 o
   8   5   5      269.45      252.99     14.65 o
   9   5   5      503.01      488.19     12.50 o
  10   5   5      601.45      567.76     14.03 o
  11   5   5       15.72       10.95      5.39 o
  12   5   5       79.86       72.34      6.44 o
  13   5   5       14.83       11.13      6.35 o
  14   5   5       10.79       27.53      6.28 o
  15   5   5       89.32       92.58      8.09 o
  16   5   5        8.55        1.17      6.71 o
  17   5   5      171.91      173.90     14.50 o
 -17   6   5       74.64       62.79     15.19 o
 -16   6   5      398.22      417.80     14.84 o
 -15   6   5      336.88      320.17     16.16 o
 -14   6   5      123.36      147.80      8.66 o
 -13   6   5      969.27      976.50     20.12 o
 -12   6   5        0.56        0.63      5.41 o
 -11   6   5      335.64      319.84     10.62 o
 -10   6   5     5392.94     5394.53     80.92 o
  -9   6   5       56.41       51.66      5.43 o
  -8   6   5     4373.82     4098.40     55.76 o
  -7   6   5       49.21       69.92      8.16 o
  -6   6   5     3563.61     3395.21     37.81 o
  -5   6   5     1291.89     1339.59     16.52 o
  -4   6   5     4743.72     4859.18     45.41 o
  -3   6   5    14018.92    16351.22    149.07 o
  -2   6   5     4392.44     5135.83     55.11 o
  -1   6   5    13375.59    14125.43    161.39 o
   0   6   5       50.58      107.89      4.63 o
   1   6   5     7024.95     6507.95     57.89 o
   2   6   5     8356.48     9218.63     97.80 o
   3   6   5     2412.65     2241.57     31.25 o
   4   6   5     6834.13     6872.91     90.18 o
   5   6   5       60.74       22.41      7.31 o
   6   6   5     4992.81     4544.74    200.34 o
   7   6   5     2168.07     2242.55     53.82 o
   8   6   5     3100.49     3041.14     52.04 o
   9   6   5     5796.22     5675.79    148.84 o
  10   6   5      179.56      185.84     17.67 o
  11   6   5     1781.00     1752.31     32.61 o
  12   6   5       38.08       22.76      6.14 o
  13   6   5     1412.02     1448.44     28.65 o
  14   6   5      302.83      319.60     12.27 o
  15   6   5      506.28      556.36     17.27 o
  16   6   5      445.50      468.47     20.65 o
  17   6   5        8.25       14.36      7.27 o
 -17   7   5      427.20      443.69     15.69 o
 -16   7   5      135.89      115.55     16.85 o
 -15   7   5      189.43      174.98     12.59 o
 -14   7   5     1065.55     1037.68     40.77 o
 -13   7   5       10.22        5.28      6.19 o
 -12   7   5     3011.02     2988.15     47.93 o
 -11   7   5        5.93        4.42      5.37 o
 -10   7   5      618.90      613.60     14.56 o
  -9   7   5     2328.60     2200.08     32.26 o
  -8   7   5       43.05       36.87      4.66 o
  -7   7   5    10557.85    10436.03    121.77 o
  -6   7   5      204.43      193.56     10.86 o
  -5   7   5     8996.09     9155.49     97.83 o
  -4   7   5     7862.58     8379.23     77.40 o
  -3   7   5     7266.14     7834.45     72.52 o
  -2   7   5     8112.08     8066.89     79.76 o
  -1   7   5      137.86      118.39      5.30 o
   0   7   5    10213.10    10044.21     88.70 o
   1   7   5     1024.56     1102.88     11.95 o
   2   7   5     7207.27     7313.24     76.33 o
   3   7   5     1197.13      889.15     14.39 o
   4   7   5      258.41      176.40      7.23 o
   5   7   5     2679.24     2384.37     72.21 o
   6   7   5       29.63       39.58      4.22 o
   7   7   5     4081.26     4067.22     60.97 o
   8   7   5      950.41      925.07     18.25 o
   9   7   5      571.04      550.00     13.16 o
  10   7   5     3258.07     3113.11     54.05 o
  11   7   5      167.10      163.13      8.65 o
  12   7   5     1156.26     1171.71     24.62 o
  13   7   5       15.21       11.68      6.74 o
  14   7   5      642.87      718.96     18.36 o
  15   7   5      221.37      221.09     12.42 o
  16   7   5      246.10      301.12     14.23 o
  17   7   5      233.17      246.72     14.48 o
 -17   8   5        6.90        4.37      8.32 o
 -16   8   5      115.93      121.52     12.23 o
 -15   8   5      409.85      414.07     18.43 o
 -14   8   5       19.59       30.80      7.03 o
 -13   8   5     1024.08     1073.54     22.04 o
 -12   8   5      585.13      532.91     14.50 o
 -11   8   5      872.21      883.19     18.85 o
 -10   8   5      402.54      381.25     11.79 o
  -9   8   5     1705.87     1852.53     28.13 o
  -8   8   5     1996.99     1944.26     29.13 o
  -7   8   5      310.98      303.05      7.86 o
  -6   8   5     4301.64     4481.69     49.54 o
  -5   8   5      586.95      525.34     10.50 o
  -4   8   5      235.35      154.14      5.89 o
  -3   8   5      331.88      237.56      5.10 o
  -2   8   5       32.88       11.82      2.46 o
  -1   8   5     5773.12     6490.37     71.43 o
   0   8   5      214.49      276.22      5.37 o
   1   8   5     5934.88     6554.72     61.12 o
   2   8   5      499.71      383.69      6.37 o
   3   8   5     1369.17     1268.64     15.98 o
   4   8   5     3245.45     3317.64     40.86 o
   5   8   5        2.07       13.92      3.90 o
   6   8   5     2317.14     2246.70     41.22 o
   7   8   5       40.83       46.26      6.25 o
   8   8   5     1436.66     1443.55     25.16 o
   9   8   5       47.67       52.11      6.10 o
  10   8   5       65.44       79.08      7.36 o
  11   8   5      696.29      699.36     17.74 o
  12   8   5       46.40       57.85      7.59 o
  13   8   5      304.17      318.62     22.68 o
  14   8   5        2.55       -4.01      8.01 o
  15   8   5      118.77      128.71     10.54 o
  16   8   5      204.64      211.08     24.02 o
 -17   9   5        0.32        7.48     19.80 o
 -16   9   5       32.58       46.58     11.08 o
 -15   9   5       15.66       18.50      9.95 o
 -14   9   5       95.72       88.66     10.94 o
 -13   9   5       24.97       23.47      6.92 o
 -12   9   5       74.33       82.52      7.77 o
 -11   9   5      202.43      178.36     10.12 o
 -10   9   5        1.71        2.66      5.47 o
  -9   9   5      523.92      508.72     12.05 o
  -8   9   5     1265.29     1280.89     21.16 o
  -7   9   5       53.21       49.13      4.56 o
  -6   9   5      665.36      767.38     11.58 o
  -5   9   5      150.51      156.73      5.61 o
  -4   9   5     2004.68     2331.84     23.23 o
  -3   9   5      157.37      202.25      4.77 o
  -2   9   5      966.93     1163.97     13.28 o
  -1   9   5     1149.68     1454.47     17.21 o
   0   9   5      427.52      612.28      8.02 o
   1   9   5     1515.41     1796.37     23.44 o
   2   9   5      215.82      289.66      5.98 o
   3   9   5      104.96       94.73      4.20 o
   4   9   5      811.38      869.83     13.83 o
   5   9   5      228.10      371.15     11.52 o
   6   9   5     1679.15     1922.15     31.91 o
   7   9   5        7.11       10.70      5.24 o
   8   9   5     1253.08     1350.20     24.38 o
   9   9   5      509.69      451.45     14.47 o
  10   9   5      360.84      374.44     13.26 o
  11   9   5      374.28      345.13     13.02 o
  12   9   5        9.12        5.22      6.82 o
  13   9   5      114.55      114.22      9.54 o
  14   9   5       83.55       77.25     16.36 o
  15   9   5      186.85      187.13     12.32 o
  16   9   5        9.84        3.35      9.06 o
 -17  10   5       86.12       68.95     20.74 o
 -16  10   5      240.18      245.82     15.99 o
 -15  10   5      184.70      143.41     13.08 o
 -14  10   5      147.02      150.36     13.18 o
 -13  10   5      383.12      380.88     13.48 o
 -12  10   5      179.75      175.68     16.01 o
 -11  10   5      283.94      282.59     20.49 o
 -10  10   5      470.55      475.05     12.17 o
  -9  10   5     1057.25     1078.06     19.18 o
  -8  10   5     1118.85     1065.82     18.77 o
  -7  10   5       22.40       23.11      4.42 o
  -6  10   5     1722.52     1761.90     21.87 o
  -5  10   5       42.31       45.78      3.99 o
  -4  10   5     2283.29     2188.94     21.19 o
  -3  10   5     2242.21     2243.19     21.76 o
  -2  10   5     1097.72     1127.34     14.87 o
  -1  10   5     4331.13     4308.62     45.34 o
   0  10   5       40.32       68.16      3.37 o
   1  10   5     1458.57     1289.38     14.67 o
   2  10   5       34.14       22.60      3.55 o
   3  10   5     1096.46     1053.71     14.48 o
   4  10   5     2265.84     2263.17     29.56 o
   5  10   5       52.82       74.42      7.58 o
   6  10   5     4565.31     4679.47     70.44 o
   7  10   5      526.08      519.60     15.11 o
   8  10   5      854.18      816.80     17.62 o
   9  10   5       80.15       81.29      7.35 o
  10  10   5      170.88      161.62      8.84 o
  11  10   5      874.38      874.40     21.27 o
  12  10   5       28.02       12.70      7.75 o
  13  10   5      307.82      357.53     14.17 o
  14  10   5      212.64      210.87     13.13 o
  15  10   5        7.86        4.04     15.57 o
  16  10   5      314.26      354.46     18.10 o
 -16  11   5      317.32      301.85     36.96 o
 -15  11   5      105.64      144.92     14.47 o
 -14  11   5     1734.67     1697.02     69.11 o
 -13  11   5       52.45       50.15      9.18 o
 -12  11   5     2476.34     2582.35     43.80 o
 -11  11   5       44.08       43.43      7.13 o
 -10  11   5     1371.56     1396.82     23.74 o
  -9  11   5     1417.18     1357.37     23.04 o
  -8  11   5     2025.29     2083.06     31.83 o
  -7  11   5     5887.78     5993.50     66.06 o
  -6  11   5      145.08      172.18      7.46 o
  -5  11   5     1357.79     1190.34     16.28 o
  -4  11   5     2152.94     2073.19     20.53 o
  -3  11   5     1016.09      918.29     10.75 o
  -2  11   5     2852.25     2612.67     25.23 o
  -1  11   5       54.24       48.90      3.61 o
   0  11   5     6487.61     6514.46     61.43 o
   1  11   5     2731.06     2924.83     28.95 o
   2  11   5     6974.20     7216.15     72.26 o
   3  11   5     5619.60     5681.91     62.33 o
   4  11   5     2680.20     2790.67     32.50 o
   5  11   5     7659.63     7710.37    102.41 o
   6  11   5      347.33      393.40     12.16 o
   7  11   5     1008.71      945.83     19.41 o
   8  11   5      192.96      151.06      8.56 o
   9  11   5      244.53      278.43     11.46 o
  10  11   5     2704.62     2806.35     45.94 o
  11  11   5      293.30      305.69     13.41 o
  12  11   5     1015.17     1032.27     24.55 o
  13  11   5       62.13       68.95     10.47 o
  14  11   5      180.96      187.41     13.32 o
  15  11   5      285.94      306.40     16.67 o
 -16  12   5      121.08      126.62     14.13 o
 -15  12   5      623.42      552.90     22.85 o
 -14  12   5      342.52      349.58     18.59 o
 -13  12   5      501.96      517.90     21.08 o
 -12  12   5        0.35        6.99      7.26 o
 -11  12   5      815.29      820.42     21.31 o
 -10  12   5     1058.41     1126.85     20.88 o
  -9  12   5     1058.03     1033.64     19.31 o
  -8  12   5     2901.72     2897.36     37.88 o
  -7  12   5      396.40      404.97      9.17 o
  -6  12   5     2057.10     2154.68     26.46 o
  -5  12   5       20.50       17.35      3.98 o
  -4  12   5     2122.28     2073.67     20.71 o
  -3  12   5     2271.07     2331.80     22.96 o
  -2  12   5     1507.99     1589.52     17.63 o
  -1  12   5     3756.23     3690.56     41.27 o
   0  12   5     1210.56     1421.75     15.98 o
   1  12   5      232.85      183.95      6.10 o
   2  12   5      721.97      689.74     10.09 o
   3  12   5      819.86      783.72     12.37 o
   4  12   5     3558.84     3556.17     40.61 o
   5  12   5     1024.74     1020.21     16.49 o
   6  12   5     1349.09     1251.68     29.92 o
   7  12   5       88.17       96.14      9.60 o
   8  12   5     1179.98     1133.44     22.87 o
   9  12   5       10.73       10.68      6.99 o
  10  12   5     1039.39     1058.61     24.00 o
  11  12   5      216.87      217.58     11.96 o
  12  12   5      259.15      246.29     12.84 o
  13  12   5      180.36      202.64     13.84 o
  14  12   5        2.22       19.03     10.49 o
  15  12   5       77.09      101.55     12.32 o
 -15  13   5       75.67       59.14     12.95 o
 -14  13   5       24.44       24.82     11.31 o
 -13  13   5        7.97       13.81     10.98 o
 -12  13   5       20.34       27.86      7.84 o
 -11  13   5      293.09      278.69     12.34 o
 -10  13   5      110.37      117.21     10.01 o
  -9  13   5      235.52      246.03      9.81 o
  -8  13   5      136.54      136.94      7.09 o
  -7  13   5       21.92       33.28      4.87 o
  -6  13   5        6.00        0.01      4.17 o
  -5  13   5      895.52      908.22     13.42 o
  -4  13   5        0.25       -2.92      2.92 o
  -3  13   5       74.21       88.02      6.15 o
  -2  13   5     1741.28     1952.57     25.84 o
  -1  13   5       20.63       27.11      4.60 o
   0  13   5     2202.58     2291.61     25.27 o
   1  13   5       53.96       47.88      4.56 o
   2  13   5      161.31      163.47      5.30 o
   3  13   5      138.05      155.09      6.47 o
   4  13   5       25.76       24.43      4.37 o
   5  13   5      154.37      164.33      7.78 o
   6  13   5      476.09      450.20     13.81 o
   7  13   5      533.31      547.05     15.14 o
   8  13   5        1.37       -0.17      6.61 o
   9  13   5       80.12       81.42      8.40 o
  10  13   5       58.05       66.41     11.37 o
  11  13   5       56.47       53.38      9.10 o
  12  13   5      420.34      398.41     48.50 o
  13  13   5       53.27       60.30     13.08 o
  14  13   5      536.71      490.51     20.62 o
  15  13   5        1.61        3.77     11.30 o
 -15  14   5      130.98      145.65     15.17 o
 -14  14   5        3.51        8.85     11.84 o
 -13  14   5      476.20      472.48     21.61 o
 -12  14   5       13.88       10.36      8.88 o
 -11  14   5      383.82      390.36     14.41 o
 -10  14   5      268.37      280.07     11.16 o
  -9  14   5     1538.32     1576.79     26.84 o
  -8  14   5      522.26      499.30     12.05 o
  -7  14   5      263.30      250.29      7.53 o
  -6  14   5     1215.13     1244.05     17.05 o
  -5  14   5      106.66       98.26      5.42 o
  -4  14   5      111.71      122.44      5.34 o
  -3  14   5     1191.42     1198.41     16.55 o
  -2  14   5      492.07      547.34     10.04 o
  -1  14   5     2674.89     2908.38     33.70 o
   0  14   5      121.07      115.89      5.26 o
   1  14   5      276.53      313.64     11.21 o
   2  14   5      752.47      709.51     10.78 o
   3  14   5       38.71       46.51      5.92 o
   4  14   5     1361.22     1331.96     18.55 o
   5  14   5       86.50       91.57      7.05 o
   6  14   5      167.23      159.01      9.45 o
   7  14   5       93.86       91.42     10.26 o
   8  14   5       30.51       23.72      7.68 o
   9  14   5       11.33       12.64      7.59 o
  10  14   5      154.01      168.21     10.74 o
  11  14   5      312.01      303.19     17.37 o
  12  14   5      498.83      457.06     20.18 o
  13  14   5      144.61      147.54     13.75 o
  14  14   5      117.96      132.84     13.64 o
 -15  15   5      155.57      167.35     16.55 o
 -14  15   5      212.88      216.90     17.06 o
 -13  15   5       21.53       27.23     12.14 o
 -12  15   5      692.97      711.47     27.54 o
 -11  15   5       99.96      118.08      9.91 o
 -10  15   5      308.63      326.27     11.41 o
  -9  15   5      502.85      535.32     12.37 o
  -8  15   5        1.84       15.72      5.07 o
  -7  15   5     1763.78     1802.89     22.87 o
  -6  15   5       14.62       26.99      4.99 o
  -5  15   5     2828.31     2838.45     35.23 o
  -4  15   5      213.11      210.02      7.04 o
  -3  15   5     2510.98     2537.12     30.12 o
  -2  15   5      593.89      541.56     11.00 o
  -1  15   5      194.24      184.43      7.02 o
   0  15   5     2096.12     2063.99     25.12 o
   1  15   5      125.11      145.07      5.08 o
   2  15   5     2093.35     2034.69     23.40 o
   3  15   5     1271.77     1250.85     17.79 o
   4  15   5        1.76       -3.18      4.72 o
   5  15   5     2046.42     1939.57     30.11 o
   6  15   5        2.73        5.26      6.38 o
   7  15   5     1399.79     1370.19     27.31 o
   8  15   5      784.24      782.59     19.59 o
   9  15   5      363.47      386.93     16.00 o
  10  15   5     1146.94     1171.77     25.84 o
  11  15   5      144.48      141.30     16.63 o
  12  15   5      258.91      275.70     16.71 o
  13  15   5       16.82       17.08     16.21 o
  14  15   5      166.44      179.61     15.37 o
 -14  16   5        1.45       11.59     12.34 o
 -13  16   5      228.78      230.42     17.39 o
 -12  16   5        0.44        3.71     11.72 o
 -11  16   5      745.46      785.29     22.98 o
 -10  16   5      528.24      533.75     14.45 o
  -9  16   5        5.24        6.05      6.10 o
  -8  16   5      869.38      895.26     14.80 o
  -7  16   5       34.21       41.29      5.59 o
  -6  16   5     1197.98     1178.12     21.16 o
  -5  16   5       98.89       90.34      6.88 o
  -4  16   5     1639.65     1595.13     25.52 o
  -3  16   5     1985.39     2036.17     25.27 o
  -2  16   5       35.37       57.13      4.80 o
  -1  16   5     5152.08     5300.11     58.49 o
   0  16   5      212.35      267.45      9.03 o
   1  16   5     1826.81     1792.27     22.39 o
   2  16   5      425.73      459.00     11.27 o
   3  16   5      939.59      922.00     14.95 o
   4  16   5     1455.43     1470.77     22.02 o
   5  16   5      364.93      368.80     10.85 o
   6  16   5     1653.40     1685.79     27.64 o
   7  16   5      200.77      194.39     11.07 o
   8  16   5     1367.54     1393.77     28.31 o
   9  16   5      784.28      739.10     19.76 o
  10  16   5       40.66       44.40     10.99 o
  11  16   5      980.94      985.10     39.32 o
  12  16   5       10.41       -8.04     13.71 o
  13  16   5      840.35      889.58     28.79 o
 -13  17   5       77.35       73.69     14.12 o
 -12  17   5       47.94       45.05     13.53 o
 -11  17   5      166.29      167.59     15.70 o
 -10  17   5       41.31       36.68      9.11 o
  -9  17   5      268.67      248.69     10.60 o
  -8  17   5       84.68       92.07      7.35 o
  -7  17   5      255.86      260.05      9.97 o
  -6  17   5       83.86       96.88      7.34 o
  -5  17   5      153.57      139.47     10.07 o
  -4  17   5      282.61      275.42     12.19 o
  -3  17   5      227.08      212.43      7.33 o
  -2  17   5     1156.28     1132.27     16.66 o
  -1  17   5      997.94      987.48     15.02 o
   0  17   5      198.81      194.72      7.52 o
   1  17   5       20.11        8.34      5.10 o
   2  17   5      172.88      156.15      8.37 o
   3  17   5      398.62      424.16     11.41 o
   4  17   5       84.47       81.82      6.80 o
   5  17   5      171.98      182.71      8.35 o
   6  17   5       30.66       31.37      7.89 o
   7  17   5      260.85      270.89     12.93 o
   8  17   5       37.02       32.11      9.20 o
   9  17   5      617.61      629.66     21.93 o
  10  17   5       38.58       23.22     11.66 o
  11  17   5      229.42      237.67     16.97 o
  12  17   5       13.12       18.93     12.32 o
  13  17   5       79.85       97.52     14.33 o
 -13  18   5       63.24       58.34     14.47 o
 -12  18   5       27.54       38.84     13.58 o
 -11  18   5        2.53       -6.90     12.38 o
 -10  18   5       69.25       70.74     11.24 o
  -9  18   5       11.62        4.34      7.56 o
  -8  18   5       10.20        4.92      7.09 o
  -7  18   5      161.30      128.96      8.57 o
  -6  18   5      109.90      103.52     10.07 o
  -5  18   5       57.93       80.20     12.89 o
  -4  18   5       13.86       10.20      7.00 o
  -3  18   5       26.76       23.88      5.10 o
  -2  18   5      384.86      353.08      9.51 o
  -1  18   5      621.14      602.60     13.08 o
   0  18   5       47.82       49.51      5.34 o
   1  18   5       20.89       14.94      6.57 o
   2  18   5      372.47      353.78     11.98 o
   3  18   5      862.60      824.37     19.47 o
   4  18   5       85.84       74.18      7.81 o
   5  18   5      293.10      290.53     11.98 o
   6  18   5       76.21       78.54      8.45 o
   7  18   5      383.52      394.98     14.18 o
   8  18   5      239.06      212.96     14.57 o
   9  18   5       50.22       30.84     18.07 o
  10  18   5      259.27      234.70     17.53 o
  11  18   5       40.98       32.34     13.09 o
  12  18   5      191.23      209.23     17.27 o
 -12  19   5      186.55      180.96     17.95 o
 -11  19   5       13.53       17.12     10.95 o
 -10  19   5      175.01      189.50     13.98 o
  -9  19   5      277.64      262.11     14.20 o
  -8  19   5       25.80       19.68     11.17 o
  -7  19   5      369.12      388.76     18.03 o
  -6  19   5       69.56       76.15      9.02 o
  -5  19   5      386.95      386.88     13.58 o
  -4  19   5     1165.94     1101.45     21.87 o
  -3  19   5      120.64      119.66      7.40 o
  -2  19   5     1467.25     1512.31     20.82 o
  -1  19   5       70.00       65.30      5.62 o
   0  19   5      489.06      499.45     10.20 o
   1  19   5      898.24      896.90     15.84 o
   2  19   5       66.62       80.05      8.04 o
   3  19   5      603.17      613.53     21.10 o
   4  19   5       16.11       16.56      7.12 o
   5  19   5      633.75      666.73     16.22 o
   6  19   5       62.41       55.27      7.69 o
   7  19   5      141.58      152.19     17.42 o
   8  19   5      969.29      973.18     50.11 o
   9  19   5       81.54       78.09     14.17 o
  10  19   5      612.86      611.00     25.30 o
  11  19   5        0.16       -0.73     13.20 o
 -11  20   5      125.67      137.16     24.17 o
 -10  20   5       14.91        5.02     18.05 o
  -9  20   5      140.60      142.48     38.78 o
  -8  20   5      505.50      508.90     29.93 o
  -7  20   5        6.86        8.08     17.30 o
  -6  20   5      810.91      754.01     23.11 o
  -5  20   5      279.71      263.61     11.93 o
  -4  20   5      881.47      864.89     19.35 o
  -3  20   5       72.17       87.90      7.26 o
  -2  20   5      290.89      270.15      9.55 o
  -1  20   5      727.26      742.29     13.54 o
   0  20   5       20.00        7.51      6.38 o
   1  20   5     1741.70     1700.25     28.30 o
   2  20   5      112.99      133.17      9.10 o
   3  20   5      489.96      455.67     15.24 o
   4  20   5      442.08      461.37     15.80 o
   5  20   5       24.14       13.47      7.81 o
   6  20   5      615.08      685.27     27.37 o
   7  20   5       23.09       28.17     10.61 o
   8  20   5      163.09      185.28     13.86 o
   9  20   5      149.23      139.44     15.99 o
  10  20   5        6.83       19.90     13.28 o
  11  20   5      743.56      762.46     38.91 o
 -10  21   5      221.07      244.24     24.06 o
  -9  21   5       83.02       82.25     14.53 o
  -8  21   5      347.86      315.78     18.45 o
  -7  21   5      395.98      363.05     19.48 o
  -6  21   5       37.29       25.67     18.32 o
  -5  21   5      586.92      537.62     22.22 o
  -4  21   5       84.17       86.24     11.56 o
  -3  21   5      164.27      167.18     10.34 o
  -2  21   5       57.19       62.23      7.78 o
  -1  21   5      383.41      358.52     11.73 o
   0  21   5      397.68      413.08     10.90 o
   1  21   5        1.86        7.79      6.96 o
   2  21   5      836.85      789.72     23.64 o
   3  21   5       16.32       14.20     12.61 o
   4  21   5      201.04      191.33     12.71 o
   5  21   5      233.51      258.52     38.05 o
   6  21   5        6.28        5.36      9.81 o
   7  21   5      461.98      467.47     18.65 o
   8  21   5       11.19        8.71     11.17 o
   9  21   5      592.08      605.08     26.68 o
  10  21   5        7.51       19.29     13.86 o
  -9  22   5       13.56       11.31     13.37 o
  -8  22   5       31.65       26.92     13.40 o
  -7  22   5       38.04       42.48     12.99 o
  -6  22   5        0.28      -14.12     15.28 o
  -5  22   5        8.01        9.44     11.67 o
  -4  22   5       21.44       27.62     18.03 o
  -3  22   5        2.49       19.94     12.99 o
  -2  22   5        1.21        2.67      7.73 o
  -1  22   5       49.93       56.14      8.12 o
   0  22   5       91.82       77.27      8.42 o
   1  22   5      229.19      209.38     11.35 o
   2  22   5       22.12       33.32      9.55 o
   3  22   5      227.28      200.29     14.94 o
   4  22   5       70.02       79.92     12.82 o
   5  22   5      101.54      109.48     13.80 o
   6  22   5        2.09       -0.96     12.44 o
   7  22   5      154.46      148.58     13.22 o
   8  22   5       67.16       65.98     15.56 o
   9  22   5       73.95       86.11     16.04 o
  -8  23   5       29.74       22.79     13.57 o
  -7  23   5      233.06      211.36     16.66 o
  -6  23   5       43.61       55.34     13.67 o
  -5  23   5       39.19       73.33     13.40 o
  -4  23   5       60.08       66.15     12.60 o
  -3  23   5       22.63       11.12     11.56 o
  -2  23   5      306.05      339.56     24.63 o
  -1  23   5       94.02       97.53     11.17 o
   0  23   5       88.64       94.01     12.11 o
   1  23   5       37.14       30.69     17.06 o
   2  23   5      135.89      114.96     14.79 o
   3  23   5        3.37       10.08     11.69 o
   4  23   5       22.74       28.57     12.22 o
   5  23   5      197.10      223.27     16.47 o
   6  23   5      150.19      142.59     15.41 o
   7  23   5        5.35       10.83     13.16 o
  -7  24   5      151.97      116.46     14.92 o
  -6  24   5      251.69      270.71     17.59 o
  -5  24   5       69.82       61.92     13.56 o
  -4  24   5      135.31      146.63     14.75 o
  -3  24   5       24.58       51.84     12.55 o
  -2  24   5       80.12      100.88     17.52 o
  -1  24   5       68.22       88.28     11.43 o
   0  24   5       68.55       80.89     12.45 o
   1  24   5      384.27      407.75     27.50 o
   2  24   5      274.74      284.38     19.30 o
   3  24   5      211.15      196.86     15.40 o
   4  24   5      268.43      282.57     21.51 o
   5  24   5       13.58        0.29     24.29 o
   6  24   5      254.48      258.06     17.71 o
  -5  25   5      146.38      135.35     22.45 o
  -4  25   5        1.69       21.23     12.69 o
  -3  25   5       80.41       98.28     15.34 o
  -2  25   5      374.27      365.78     26.24 o
  -1  25   5       38.03       42.05     15.63 o
   0  25   5      147.81      188.36     20.08 o
   1  25   5       63.68       59.72     12.54 o
   2  25   5      357.04      353.05     20.10 o
   3  25   5       78.39       80.31     13.74 o
   4  25   5      199.15      190.60     15.87 o
 -18   0   6      639.80      638.05     32.12 o
 -17   0   6      274.56      231.26     20.34 o
 -16   0   6        7.74       -3.34     12.56 o
 -15   0   6      671.74      641.36     30.14 o
 -14   0   6       42.13       24.84      8.65 o
 -13   0   6     2082.68     2202.47     51.31 o
 -12   0   6      311.99      214.44     13.78 o
 -11   0   6      716.70      764.34     22.34 o
 -10   0   6     5000.21     4740.86    100.59 o
  -9   0   6      442.01      431.55     15.68 o
  -8   0   6     6144.90     5712.16    119.10 o
  -7   0   6     4352.70     4643.28     97.45 o
  -6   0   6     8201.03     8149.27    116.96 o
  -5   0   6     3535.35     3282.56     43.90 o
  -4   0   6     1296.52      994.92     19.55 o
  -3   0   6    20672.46    22411.54    278.19 o
  -2   0   6     2783.76     3990.99     71.55 o
  -1   0   6    15517.92    17020.40    320.85 o
   0   0   6      228.95      833.24     15.30 o
   1   0   6     1344.58      690.59     11.53 o
   2   0   6     7617.50     7878.44    212.75 o
   3   0   6       18.88      197.74     34.36 o
   4   0   6     6827.21     6164.63    585.46 o
   5   0   6      537.65       -0.86      1.16 o
   6   0   6     8635.64     8546.89    229.86 o
   7   0   6     2293.93     2197.10     48.12 o
   8   0   6     3042.23     3049.85     85.06 o
   9   0   6     3476.78     3358.61     93.12 o
  10   0   6        8.53        7.09      7.12 o
  11   0   6     2115.12     2080.64     59.95 o
  12   0   6      508.27      416.74     18.90 o
  13   0   6     1583.58     1648.77     49.10 o
  14   0   6      166.09      143.90     11.18 o
  15   0   6       65.89       85.44      9.76 o
  16   0   6      432.02      442.12     18.50 o
 -18   1   6       55.55       50.45     11.04 o
 -17   1   6       80.62       71.49     10.85 o
 -16   1   6      512.02      479.18     19.05 o
 -15   1   6       85.82       96.09     10.54 o
 -14   1   6      862.10      850.66     17.95 o
 -13   1   6       20.16       -0.40      5.47 o
 -12   1   6     2146.61     2069.45     34.07 o
 -11   1   6      363.14      318.16     10.06 o
 -10   1   6     1183.27     1104.12     20.45 o
  -9   1   6     2835.34     2619.60     40.96 o
  -8   1   6      448.81      410.80      9.83 o
  -7   1   6     2572.40     2388.64     34.00 o
  -6   1   6       87.14      149.42      7.25 o
  -5   1   6     4445.86     4619.54     50.49 o
  -4   1   6     3975.59     3651.03     34.69 o
  -3   1   6     1772.33     1983.83     75.67 o
  -2   1   6    10150.41    10254.78    132.02 o
  -1   1   6     1390.38     2108.76     65.49 o
   0   1   6    15076.02    16929.62    154.59 o
   1   1   6     2132.43     2241.26     21.59 o
   2   1   6     6262.10     7095.61    120.26 o
   3   1   6     3412.52     3143.39     42.50 o
   4   1   6      750.56      809.72     33.80 o
   6   1   6     1304.16     1315.06     69.25 o
   7   1   6     1196.29     1112.54     21.44 o
   8   1   6      439.79      357.91     26.14 o
   9   1   6      497.86      498.50     12.70 o
  10   1   6      627.17      579.14     13.71 o
  11   1   6       16.63        2.29      5.46 o
  12   1   6     1207.21     1171.41     30.71 o
  13   1   6      123.82       97.26      9.31 o
  14   1   6      345.85      355.54     12.22 o
  15   1   6      183.92      183.15     11.91 o
  16   1   6        0.61       -1.48      8.36 o
 -18   2   6       46.47       35.89     10.66 o
 -17   2   6       29.29       19.89     10.01 o
 -16   2   6       19.06       11.98      9.53 o
 -15   2   6        1.03        2.36      8.37 o
 -14   2   6       18.63       11.99      5.83 o
 -13   2   6       23.91       23.51      5.72 o
 -12   2   6       58.74       44.01      7.51 o
 -11   2   6        1.21        6.76      5.52 o
 -10   2   6        6.40       -4.14      4.14 o
  -9   2   6      438.43      482.24     15.09 o
  -8   2   6      807.39      824.82     14.37 o
  -7   2   6        0.03       -3.28      3.28 o
  -6   2   6     1662.41     1857.35     20.24 o
  -5   2   6      554.08      674.32     13.38 o
  -4   2   6      475.87      511.09      8.48 o
  -3   2   6      123.49       72.73      3.57 o
  -2   2   6      165.55      158.01     10.99 o
  -1   2   6       37.12      139.22      6.92 o
   0   2   6      495.46      768.36     28.64 o
   1   2   6      255.33      326.66      8.00 o
   2   2   6      272.53      277.12      9.13 o
   3   2   6       10.84        9.09      2.66 o
   4   2   6     1658.40     1849.96     33.96 o
   5   2   6        4.67       -0.02      0.94 o
   6   2   6      734.38      733.47     17.78 o
   7   2   6        0.41       -4.13      6.68 o
   8   2   6      194.62      185.06      8.03 o
   9   2   6       57.02       60.78      5.47 o
  10   2   6        7.50       -2.10      4.64 o
  11   2   6      446.11      421.40     11.88 o
  12   2   6        1.46        3.50      5.25 o
  13   2   6      162.24      151.52      8.26 o
  14   2   6        3.11        0.32      5.89 o
  15   2   6       24.19       23.10     10.83 o
  16   2   6       66.44       72.53      6.89 o
 -18   3   6       67.45       57.01     11.09 o
 -17   3   6       68.59       63.47     10.98 o
 -16   3   6      225.39      209.33     13.74 o
 -15   3   6      131.58      137.75     11.42 o
 -14   3   6       24.11       19.13      6.03 o
 -13   3   6        0.29        4.47      6.15 o
 -12   3   6      633.18      664.59     14.68 o
 -11   3   6       81.09       73.05      5.57 o
 -10   3   6        1.53       -1.90      4.23 o
  -9   3   6      459.51      415.36     10.45 o
  -8   3   6     2002.26     2132.09     30.41 o
  -7   3   6     5778.75     5899.46     85.75 o
  -6   3   6     1616.02     1672.97     19.78 o
  -5   3   6     1858.98     1950.28     22.40 o
  -4   3   6     3402.45     3592.70     33.75 o
  -3   3   6      175.28      134.69      3.41 o
  -2   3   6     6717.06     7299.81    144.19 o
  -1   3   6     3299.40     4286.51     51.63 o
   0   3   6     5587.41     6541.10     57.92 o
   1   3   6     3911.50     4455.88     38.35 o
   2   3   6     1040.77     1006.43     14.89 o
   3   3   6     4148.22     4565.76     66.53 o
   4   3   6     1139.36     1325.83     25.69 o
   5   3   6     1427.21      639.18     27.51 o
   6   3   6      708.63      732.04     15.55 o
   7   3   6     2400.01     2448.62     42.36 o
   8   3   6     1667.02     1612.42     29.60 o
   9   3   6      118.26      114.68      9.20 o
  10   3   6      523.53      487.56     12.83 o
  11   3   6      746.44      690.18     16.07 o
  12   3   6      471.63      510.29     13.55 o
  13   3   6       84.50       84.38      6.88 o
  14   3   6        0.36       -1.28      6.12 o
  15   3   6      145.99      144.55      8.71 o
  16   3   6       67.40       59.78      7.34 o
  17   3   6       86.15       85.72     10.90 o
 -17   4   6      124.32      123.00     12.46 o
 -16   4   6      601.12      636.76     21.93 o
 -15   4   6      644.01      650.48     21.46 o
 -14   4   6        6.48        4.29      6.77 o
 -13   4   6     1633.61     1639.51     28.00 o
 -12   4   6      916.70      836.47     19.74 o
 -11   4   6     2155.42     2069.41     34.56 o
 -10   4   6     1814.14     1723.88     29.62 o
  -9   4   6     2732.96     2684.60     42.61 o
  -8   4   6     1226.61     1132.00     21.09 o
  -7   4   6      476.63      507.54     12.26 o
  -6   4   6     7412.28     7740.15     82.67 o
  -5   4   6     5604.14     5597.56     64.82 o
  -4   4   6     2377.93     2334.16     24.01 o
  -3   4   6     5108.07     4662.60     46.03 o
  -2   4   6      539.21      595.52     12.81 o
  -1   4   6    17074.31    18046.79    188.81 o
   0   4   6      725.98      614.14      7.22 o
   1   4   6     6878.96     7296.79     65.74 o
   2   4   6     5876.52     6058.31     64.91 o
   3   4   6     3036.55     3453.88     51.28 o
   4   4   6     5474.81     5167.25    101.73 o
   5   4   6       42.23       29.70      7.12 o
   6   4   6     4074.50     3812.24     56.83 o
   7   4   6      452.52      352.50     11.88 o
   8   4   6      937.58      846.58     23.56 o
   9   4   6     2169.40     2063.67     36.99 o
  10   4   6       38.13       35.06      5.61 o
  11   4   6     1248.93     1206.33     24.01 o
  12   4   6       43.53       35.84      6.18 o
  13   4   6      489.10      519.87     16.70 o
  14   4   6      199.60      204.15      9.81 o
  15   4   6        4.50       16.88     10.46 o
  16   4   6      532.65      541.85     16.41 o
  17   4   6        0.88        6.56     10.18 o
 -17   5   6      323.48      333.35     17.49 o
 -16   5   6      735.00      743.94     24.09 o
 -15   5   6       12.49       -0.45      8.98 o
 -14   5   6     1976.62     2012.98     33.44 o
 -13   5   6      414.10      391.98     11.35 o
 -12   5   6     1397.07     1430.75     28.95 o
 -11   5   6     1617.05     1654.74     29.18 o
 -10   5   6      393.30      406.80     11.73 o
  -9   5   6     5384.64     5462.81     81.83 o
  -8   5   6     1070.11     1305.85     27.55 o
  -7   5   6    10000.16    10137.87    119.98 o
  -6   5   6      857.57      779.88     12.31 o
  -5   5   6     1128.80      916.07     11.76 o
  -4   5   6     3198.95     2952.57     29.92 o
  -3   5   6     1525.76     1534.20     15.70 o
  -2   5   6     2880.06     2124.60     26.44 o
  -1   5   6     1003.08     1106.02     13.73 o
   0   5   6     3900.24     3418.20     31.22 o
   1   5   6     1968.45     1840.51     16.89 o
   2   5   6     1830.72     1922.33     20.92 o
   3   5   6     6559.62     6325.14     76.48 o
   4   5   6      111.63      102.16      5.43 o
   5   5   6     6464.93     5984.38    149.71 o
   6   5   6      310.61      296.74      9.08 o
   7   5   6     2668.79     2632.66     40.74 o
   8   5   6     1714.43     1528.41     28.65 o
   9   5   6     1158.50     1165.75     28.65 o
  10   5   6     1092.90     1065.64     22.03 o
  11   5   6       21.71       26.17      7.15 o
  12   5   6      946.70      979.76     21.21 o
  13   5   6      847.25      775.00     20.46 o
  14   5   6      432.79      472.63     14.58 o
  15   5   6      279.15      291.21     13.29 o
  16   5   6      264.49      297.19     42.64 o
 -17   6   6       12.39       24.54     10.23 o
 -16   6   6        2.65       -0.40      9.38 o
 -15   6   6      612.13      631.27     18.00 o
 -14   6   6        0.39       -5.05      5.78 o
 -13   6   6      857.24      841.04     18.86 o
 -12   6   6        2.44       -3.08      6.71 o
 -11   6   6      274.91      305.64     11.03 o
 -10   6   6      275.73      240.13     10.75 o
  -9   6   6      114.50      100.92      6.69 o
  -8   6   6     2887.78     2713.27     38.53 o
  -7   6   6      737.41      716.22     10.85 o
  -6   6   6     3556.88     3753.20     41.79 o
  -5   6   6      199.49      142.77      6.07 o
  -4   6   6      426.65      420.52      6.05 o
  -3   6   6     1031.31      961.97     10.80 o
  -2   6   6     1756.97     2129.25     24.46 o
  -1   6   6     1833.47     1743.44     19.02 o
   0   6   6        4.92       35.52      2.54 o
   1   6   6     2006.16     1939.08     17.86 o
   2   6   6      646.29      595.10      8.98 o
   3   6   6      220.83      171.72      5.56 o
   4   6   6     1292.51     1308.80     22.34 o
   5   6   6        0.89        4.11      4.34 o
   6   6   6     1041.16      959.28     19.43 o
   7   6   6        3.73        9.15      4.59 o
   8   6   6      579.54      572.36     14.64 o
   9   6   6     1380.97     1399.48     30.88 o
  10   6   6       20.92       19.93      6.06 o
  11   6   6     1076.04     1060.16     33.66 o
  12   6   6      255.14      233.59     11.09 o
  13   6   6      190.02      199.28      9.88 o
  14   6   6        2.80       -0.42      7.54 o
  15   6   6      181.22      207.59     11.50 o
  16   6   6        1.25       -2.83     14.54 o
 -17   7   6       16.68       22.09     10.35 o
 -16   7   6        9.79       12.09      8.14 o
 -15   7   6       49.25       51.69      8.63 o
 -14   7   6      399.89      416.75     15.68 o
 -13   7   6      144.16      141.07      8.94 o
 -12   7   6      284.25      264.81     10.79 o
 -11   7   6       67.81       53.26      6.54 o
 -10   7   6       68.01       72.53      6.57 o
  -9   7   6        7.53       15.68      5.28 o
  -8   7   6       94.02      111.00      8.75 o
  -7   7   6     2278.41     2326.65     27.98 o
  -6   7   6       23.80       20.30      3.48 o
  -5   7   6       43.48       50.99      3.04 o
  -4   7   6      433.35      432.33      6.76 o
  -3   7   6       17.03       12.90      2.33 o
  -2   7   6      349.85      561.21      8.73 o
  -1   7   6       39.21       83.16      3.24 o
   0   7   6      129.32      114.14      3.96 o
   1   7   6      125.63       92.18      3.33 o
   2   7   6       23.52       17.80      2.96 o
   3   7   6        4.98       26.07      3.13 o
   4   7   6       58.47       97.44      5.89 o
   5   7   6       42.75       34.70      5.16 o
   6   7   6      453.69      445.02     12.88 o
   7   7   6        1.82        1.24      4.83 o
   8   7   6      206.05      183.39     10.16 o
   9   7   6       79.28       95.05      7.53 o
  10   7   6      271.87      293.51     11.58 o
  11   7   6       93.72       95.89      8.04 o
  12   7   6       57.09       64.03      7.67 o
  13   7   6        5.86       12.97      7.07 o
  14   7   6        8.19        3.86      8.11 o
  15   7   6        3.64       -1.65      8.21 o
  16   7   6        0.64        1.62      8.77 o
 -17   8   6       78.58       83.39     10.31 o
 -16   8   6       52.03       73.01      9.65 o
 -15   8   6      470.45      485.83     20.24 o
 -14   8   6       53.01       52.29     10.33 o
 -13   8   6     1233.33     1293.58     25.65 o
 -12   8   6      704.81      703.81     17.10 o
 -11   8   6     1049.30     1075.74     21.74 o
 -10   8   6     2414.89     2359.32     39.33 o
  -9   8   6     2703.37     2815.25     45.41 o
  -8   8   6     3264.17     3230.23     45.61 o
  -7   8   6        5.18       12.30      3.62 o
  -6   8   6     4242.68     4485.97     49.74 o
  -5   8   6      773.28      731.03     10.01 o
  -4   8   6     3590.98     3755.82     37.94 o
  -3   8   6     1972.32     1620.43     16.89 o
  -2   8   6       61.78       81.98      3.83 o
  -1   8   6     2695.45     2452.72     24.94 o
   0   8   6     3287.55     3645.73     45.49 o
   1   8   6     1675.58     1662.09     17.17 o
   2   8   6     8593.27     8911.13     88.06 o
   3   8   6      621.49      663.93     11.07 o
   4   8   6     4878.76     4790.68     62.41 o
   5   8   6     1350.67     1439.09     32.37 o
   6   8   6     3288.15     3201.20     49.47 o
   7   8   6     1970.17     1978.88     32.66 o
   8   8   6       41.14       41.00      6.58 o
   9   8   6     1165.46     1130.99     24.03 o
  10   8   6       13.84       30.22      6.68 o
  11   8   6     1042.63     1065.98     47.83 o
  12   8   6      432.16      392.93     13.88 o
  13   8   6      219.13      264.86     12.49 o
  14   8   6      400.65      422.53     16.79 o
  15   8   6       87.80      109.84     10.85 o
  16   8   6      110.57      144.29     19.15 o
 -17   9   6      150.97      164.54     12.01 o
 -16   9   6      304.84      280.68     16.84 o
 -15   9   6       68.57       87.15     12.23 o
 -14   9   6      993.49     1018.59     29.53 o
 -13   9   6        8.30       13.61      7.19 o
 -12   9   6      778.56      811.49     18.75 o
 -11   9   6      655.76      607.48     17.52 o
 -10   9   6      517.16      535.76     14.40 o
  -9   9   6     3872.72     3788.19     59.36 o
  -8   9   6        0.87       10.36      4.35 o
  -7   9   6     2807.10     2686.28     31.55 o
  -6   9   6     1432.65     1324.21     17.45 o
  -5   9   6     3573.93     3488.78     36.35 o
  -4   9   6     7008.13     7310.40     71.76 o
  -3   9   6      738.42      773.98      9.72 o
  -2   9   6     5692.34     5844.92     60.20 o
  -1   9   6      333.91      377.81      8.53 o
   0   9   6    11975.60    12876.55    118.61 o
   1   9   6      425.95      338.28      6.18 o
   2   9   6     1218.18     1121.89     13.54 o
   3   9   6     1725.66     1517.31     19.01 o
   4   9   6      152.44      185.50      6.95 o
   5   9   6     5358.98     5324.00     79.14 o
   6   9   6      174.92      143.39      7.71 o
   7   9   6     2783.51     2818.76     44.83 o
   8   9   6     1921.20     1909.60     37.99 o
   9   9   6      677.01      673.35     17.62 o
  10   9   6     2088.15     2100.70     39.54 o
  11   9   6        8.37        1.09      9.73 o
  12   9   6      476.13      524.26     16.48 o
  13   9   6      100.09      103.57     12.18 o
  14   9   6      396.68      416.48     17.60 o
  15   9   6      339.38      379.38     17.25 o
  16   9   6       11.44       25.65     14.28 o
 -16  10   6       98.59      103.86     13.19 o
 -15  10   6      295.99      307.33     55.47 o
 -14  10   6       45.43       40.14     14.01 o
 -13  10   6      147.32      152.00      9.91 o
 -12  10   6      477.08      460.59     18.90 o
 -11  10   6      295.34      301.85     12.14 o
 -10  10   6     1160.50     1158.09     23.13 o
  -9  10   6      125.12      125.37      7.25 o
  -8  10   6      634.80      581.53     13.18 o
  -7  10   6      685.45      723.61     13.70 o
  -6  10   6       31.00       40.84      4.23 o
  -5  10   6     1515.73     1542.15     18.01 o
  -4  10   6      873.42      826.57     10.89 o
  -3  10   6     5598.39     6049.45     54.80 o
  -2  10   6      539.15      558.24      8.35 o
  -1  10   6     1380.09     1268.05     14.33 o
   0  10   6      894.80     1005.33     12.04 o
   1  10   6     2410.48     2274.59     23.08 o
   2  10   6     5804.66     6164.47     62.03 o
   3  10   6     2583.67     2589.22     30.32 o
   4  10   6     1199.70     1193.85     19.50 o
   5  10   6     1211.97     1397.53     25.16 o
   6  10   6      661.46      598.23     14.61 o
   7  10   6      179.93      174.77      8.71 o
   8  10   6      608.57      562.34     18.14 o
   9  10   6      520.12      494.56     15.54 o
  10  10   6      212.12      235.23     16.47 o
  11  10   6      408.34      373.88     19.13 o
  12  10   6       77.08       68.42      9.04 o
  13  10   6      155.28      176.08     13.80 o
  14  10   6      382.98      347.03     17.09 o
  15  10   6      154.60      163.77     12.84 o
 -16  11   6        0.72      -10.96     10.96 o
 -15  11   6       13.78        2.93     10.89 o
 -14  11   6        1.46       -0.39     10.38 o
 -13  11   6        9.02       12.28      9.97 o
 -12  11   6       22.62       17.39      7.65 o
 -11  11   6       55.26       56.85      7.73 o
 -10  11   6       42.23       34.96      7.08 o
  -9  11   6        8.04        4.79      5.59 o
  -8  11   6       21.35       23.87      5.17 o
  -7  11   6       28.25       20.56      4.45 o
  -6  11   6       49.01       46.98      4.65 o
  -5  11   6      239.32      243.21      6.22 o
  -4  11   6      303.30      337.15      6.64 o
  -3  11   6       10.26        7.66      2.93 o
  -2  11   6      817.74      884.29     14.29 o
  -1  11   6     1677.97     1845.96     22.52 o
   0  11   6       32.62       50.92      3.56 o
   1  11   6       14.73       24.80      3.14 o
   2  11   6        2.24        3.84      2.91 o
   3  11   6       55.76       51.76      4.33 o
   4  11   6     1299.21     1347.29     19.73 o
   5  11   6       21.88       21.20      9.45 o
   6  11   6       27.46       24.16      6.14 o
   7  11   6        3.37       -6.56      6.56 o
   8  11   6       96.01       87.31      7.83 o
   9  11   6      143.91      129.69     11.98 o
  10  11   6       91.72       83.96      9.05 o
  11  11   6      123.17      115.12      9.86 o
  12  11   6        0.22       -4.22      8.09 o
  13  11   6       94.25       90.08     12.21 o
  14  11   6       10.13       12.10     14.26 o
  15  11   6       11.81       12.66     10.43 o
 -16  12   6       57.80       56.59     13.29 o
 -15  12   6       78.28       72.49     12.86 o
 -14  12   6       16.16       18.05     21.46 o
 -13  12   6       63.71       87.22     12.53 o
 -12  12   6       57.94       46.64      8.36 o
 -11  12   6      248.59      285.34     19.14 o
 -10  12   6     1135.04     1160.58     23.96 o
  -9  12   6      155.21      149.47      8.20 o
  -8  12   6      268.63      253.61      8.58 o
  -7  12   6      911.86      940.67     16.62 o
  -6  12   6      255.45      252.66      8.40 o
  -5  12   6     1710.65     1673.83     20.55 o
  -4  12   6      568.38      539.92      8.09 o
  -3  12   6     4436.55     4726.43     48.76 o
  -2  12   6        0.53        7.61      3.69 o
  -1  12   6      766.61      773.27     11.90 o
   0  12   6     1080.19     1169.10     14.69 o
   1  12   6        2.11        9.93      3.66 o
   2  12   6     2497.64     2558.85     30.42 o
   3  12   6      785.23      797.27     12.78 o
   4  12   6      820.29      820.55     14.11 o
   5  12   6      102.43      103.29      7.76 o
   6  12   6      269.23      235.77     10.20 o
   7  12   6      458.28      417.35     13.44 o
   8  12   6        7.91        8.13      6.66 o
   9  12   6     1653.04     1664.04     33.94 o
  10  12   6       59.89       68.05      9.15 o
  11  12   6      410.51      432.77     16.36 o
  12  12   6       27.00       27.47     10.41 o
  13  12   6        0.79       14.53     14.93 o
  14  12   6      382.65      402.02     19.15 o
  15  12   6       70.87       55.30     12.89 o
 -15  13   6       64.52       60.19     12.96 o
 -14  13   6      375.74      385.20     20.46 o
 -13  13   6       16.10       30.32     11.55 o
 -12  13   6      681.13      716.82     24.79 o
 -11  13   6      780.15      804.44     20.26 o
 -10  13   6      125.14      119.35      9.29 o
  -9  13   6     1424.68     1384.55     21.77 o
  -8  13   6       98.59       90.91      5.92 o
  -7  13   6      860.12      882.55     14.33 o
  -6  13   6      466.44      504.60     10.03 o
  -5  13   6      952.51      935.02     13.92 o
  -4  13   6     3683.83     3750.70     37.59 o
  -3  13   6      778.18      813.19     13.32 o
  -2  13   6     6018.49     6221.11     73.68 o
  -1  13   6      245.91      282.63      8.96 o
   0  13   6     3901.92     4063.37     42.23 o
   1  13   6     1384.61     1407.54     15.95 o
   2  13   6     1039.25      994.63     14.84 o
   3  13   6     4957.25     4890.88     58.35 o
   4  13   6       12.20        8.83      4.80 o
   5  13   6     1558.83     1451.81     23.64 o
   6  13   6      541.19      566.67     15.77 o
   7  13   6      554.36      545.84     15.44 o
   8  13   6     2538.54     2497.73     57.65 o
   9  13   6      293.38      327.94     14.36 o
  10  13   6      406.11      455.62     16.71 o
  11  13   6       19.83       15.75     12.12 o
  12  13   6      178.72      228.79     15.29 o
  13  13   6      572.50      547.51     21.88 o
  14  13   6      172.92      202.41     26.04 o
 -15  14   6      445.50      446.59     65.33 o
 -14  14   6        0.05        6.67     11.67 o
 -13  14   6      116.50      107.94     13.85 o
 -12  14   6      463.64      451.92     29.44 o
 -11  14   6      797.31      832.14     22.93 o
 -10  14   6      596.50      633.15     20.65 o
  -9  14   6      181.93      190.76      8.64 o
  -8  14   6     1262.92     1282.98     18.84 o
  -7  14   6       53.03       45.76      5.28 o
  -6  14   6     1922.26     1895.95     23.66 o
  -5  14   6      631.64      646.39     13.15 o
  -4  14   6      627.53      582.79     10.14 o
  -3  14   6     1565.72     1567.92     21.51 o
  -2  14   6       64.94       62.82      5.11 o
  -1  14   6     1359.11     1319.98     17.70 o
   0  14   6      555.49      597.47     13.42 o
   1  14   6      390.60      372.99      8.94 o
   2  14   6      423.77      393.74      9.27 o
   3  14   6     1351.70     1300.44     19.41 o
   4  14   6     2401.03     2462.33     32.18 o
   5  14   6       10.81       17.19      6.01 o
   6  14   6     1252.71     1233.08     24.89 o
   7  14   6      533.85      493.35     15.31 o
   8  14   6      632.20      662.30     18.04 o
   9  14   6      174.56      194.42     12.16 o
  10  14   6       81.52       88.41     10.23 o
  11  14   6      956.86      935.14     28.57 o
  12  14   6        3.63        5.93     10.78 o
  13  14   6      288.59      346.90     18.98 o
  14  14   6      105.47      114.02     13.95 o
 -14  15   6      132.19      123.00     15.57 o
 -13  15   6       51.20       45.22     13.14 o
 -12  15   6      237.91      221.25     16.72 o
 -11  15   6       75.32      102.53     16.15 o
 -10  15   6       51.80       50.78      8.82 o
  -9  15   6        2.59        2.49      6.05 o
  -8  15   6      152.24      143.66      6.89 o
  -7  15   6      724.47      724.21     13.40 o
  -6  15   6       45.81       33.72      6.94 o
  -5  15   6      491.84      457.59     11.58 o
  -4  15   6       81.44       94.21      7.74 o
  -3  15   6       71.90       56.54      5.38 o
  -2  15   6      250.64      244.27      8.20 o
  -1  15   6      404.86      412.21      9.37 o
   0  15   6      181.16      171.11      6.10 o
   1  15   6       12.24        3.72      4.64 o
   2  15   6     1275.92     1280.03     18.22 o
   3  15   6       94.18      102.75      6.45 o
   4  15   6      488.18      481.00     11.88 o
   5  15   6      131.95      123.98      8.12 o
   6  15   6      189.88      192.12     10.59 o
   7  15   6      444.77      440.54     15.25 o
   8  15   6       76.19       80.24     20.21 o
   9  15   6      330.52      332.36     15.72 o
  10  15   6      162.06      173.31     14.28 o
  11  15   6      289.27      252.27     26.90 o
  12  15   6      457.81      435.63     20.98 o
  13  15   6       71.62       83.31     20.34 o
 -14  16   6       35.74       22.39     13.11 o
 -13  16   6      102.12       88.60     14.38 o
 -12  16   6       26.11       11.72     12.06 o
 -11  16   6        0.37       -5.76     11.44 o
 -10  16   6       33.79       19.27      7.26 o
  -9  16   6        2.19       -3.69      5.58 o
  -8  16   6       26.23       36.45      6.39 o
  -7  16   6      231.70      236.27      9.45 o
  -6  16   6      222.66      229.89      9.06 o
  -5  16   6       46.82       46.02      7.04 o
  -4  16   6      130.49      123.59      7.28 o
  -3  16   6      168.78      191.23      6.80 o
  -2  16   6       21.86        3.13      5.08 o
  -1  16   6      106.92      103.15      5.77 o
   0  16   6        1.64        3.49      4.48 o
   1  16   6        7.35       -4.80      4.80 o
   2  16   6      360.30      371.82     11.40 o
   3  16   6       84.23       85.38      6.53 o
   4  16   6        6.69        8.23      5.59 o
   5  16   6      161.81      170.45      8.02 o
   6  16   6       98.26       99.42      8.39 o
   7  16   6       52.55       58.67     12.89 o
   8  16   6      162.64      164.64     11.32 o
   9  16   6      263.63      264.11     16.68 o
  10  16   6      222.48      230.04     16.24 o
  11  16   6      542.14      539.39     22.96 o
  12  16   6        4.24        2.47     12.17 o
  13  16   6        1.28        7.82     14.69 o
 -13  17   6       55.94       39.27     13.51 o
 -12  17   6       86.48       97.25     14.83 o
 -11  17   6      138.83      163.69     16.08 o
 -10  17   6       90.26       92.68     10.13 o
  -9  17   6      855.86      930.51     17.81 o
  -8  17   6      147.39      134.53      8.73 o
  -7  17   6     1518.84     1537.71     24.47 o
  -6  17   6      138.46      135.27      9.25 o
  -5  17   6      252.61      221.15     13.69 o
  -4  17   6      535.76      569.13     12.58 o
  -3  17   6       68.83       83.16      5.84 o
  -2  17   6      734.59      787.92     13.54 o
  -1  17   6      123.12      121.63      6.10 o
   0  17   6     1407.75     1451.82     19.54 o
   1  17   6      969.27     1014.41     16.71 o
   2  17   6       89.20       84.66      8.12 o
   3  17   6     1491.06     1570.68     25.74 o
   4  17   6        3.14        1.39      5.82 o
   5  17   6     1201.51     1192.73     19.71 o
   6  17   6      392.52      413.93     13.92 o
   7  17   6      225.77      222.00     12.34 o
   8  17   6      273.63      286.76     14.86 o
   9  17   6      130.06      129.85     14.37 o
  10  17   6       65.75      104.81     27.12 o
  11  17   6      390.89      382.09     21.10 o
  12  17   6       47.65       69.97     14.19 o
 -12  18   6       38.27       27.41     13.67 o
 -11  18   6      413.42      393.99     17.99 o
 -10  18   6      116.81      148.42     13.29 o
  -9  18   6      376.62      359.09     16.17 o
  -8  18   6     1231.11     1229.90     23.10 o
  -7  18   6       12.44        6.22      7.74 o
  -6  18   6      954.94      908.08     22.56 o
  -5  18   6      359.54      372.12     13.37 o
  -4  18   6      370.43      364.82     11.08 o
  -3  18   6     1976.43     2009.50     25.61 o
  -2  18   6      270.21      243.69      8.11 o
  -1  18   6     1964.18     1971.62     26.69 o
   0  18   6       22.27       17.00      5.10 o
   1  18   6     1037.72     1048.80     18.47 o
   2  18   6      719.63      712.18     17.65 o
   3  18   6      124.59      110.97      9.17 o
   4  18   6     1132.88     1119.73     20.90 o
   5  18   6       43.73       41.08      7.69 o
   6  18   6      563.26      597.83     16.39 o
   7  18   6      403.12      412.81     20.91 o
   8  18   6      505.47      504.39     28.98 o
   9  18   6      521.79      563.71     24.45 o
  10  18   6      101.57       89.66     14.40 o
  11  18   6      535.40      505.55     23.30 o
  12  18   6        3.99       11.86     12.88 o
 -12  19   6       92.84       99.58     15.94 o
 -11  19   6      329.64      332.44     29.71 o
 -10  19   6       51.05       42.58     10.89 o
  -9  19   6      381.77      383.45     16.43 o
  -8  19   6       48.43       34.69     12.34 o
  -7  19   6      107.63      118.73     12.94 o
  -6  19   6       81.06       78.66      9.02 o
  -5  19   6      691.04      652.46     19.57 o
  -4  19   6       46.88       50.21      8.49 o
  -3  19   6      100.94      100.38      7.35 o
  -2  19   6        5.79        6.37      5.45 o
  -1  19   6        7.25        2.02      5.41 o
   0  19   6      200.69      205.28      8.24 o
   1  19   6     1013.50     1008.81     21.63 o
   2  19   6      469.33      440.19     14.66 o
   3  19   6      403.43      421.17     14.74 o
   4  19   6       14.30       21.92      7.59 o
   5  19   6      288.30      283.04     11.75 o
   6  19   6       43.62       36.98      8.32 o
   7  19   6      470.31      475.04     17.37 o
   8  19   6        5.65       13.21     12.66 o
   9  19   6       69.36       97.81     15.23 o
  10  19   6      370.81      360.03     21.31 o
  11  19   6       39.60       53.83     14.58 o
 -11  20   6        0.06       11.57     14.24 o
 -10  20   6        1.69        4.65     13.65 o
  -9  20   6       37.93       21.75     16.85 o
  -8  20   6        0.45      -15.01     15.01 o
  -7  20   6       19.54       -0.86     19.13 o
  -6  20   6       25.82       44.05     12.18 o
  -5  20   6       12.76        0.92     10.24 o
  -4  20   6      243.90      207.33     11.01 o
  -3  20   6        9.64        9.01      6.85 o
  -2  20   6       42.37       38.62      7.65 o
  -1  20   6       52.10       39.32      6.42 o
   0  20   6      127.00      124.44      8.05 o
   1  20   6      358.12      310.88     12.83 o
   2  20   6     1462.94     1442.69     28.01 o
   3  20   6        6.79        7.18      8.19 o
   4  20   6      112.54      102.38     10.08 o
   5  20   6       59.00       49.20      9.44 o
   6  20   6      207.55      196.30     14.64 o
   7  20   6       39.77       49.83     11.37 o
   8  20   6      152.47      164.23     16.93 o
   9  20   6       10.57       21.80     13.83 o
  10  20   6      128.21      135.22     16.69 o
 -10  21   6       69.20       41.77     18.67 o
  -9  21   6      300.81      323.12     19.53 o
  -8  21   6        0.24       -3.09     12.97 o
  -7  21   6      175.45      174.48     15.55 o
  -6  21   6       28.04       18.53     12.22 o
  -5  21   6      146.48      139.66     14.04 o
  -4  21   6       50.86       74.28     15.87 o
  -3  21   6       45.96       34.41     10.46 o
  -2  21   6      225.43      251.85      9.82 o
  -1  21   6       98.82       98.26      8.36 o
   0  21   6       13.63       12.58      7.52 o
   1  21   6        1.94       12.54     11.46 o
   2  21   6        3.13       10.82      8.43 o
   3  21   6       66.68       92.26     11.01 o
   4  21   6       24.00       21.01     11.53 o
   5  21   6      163.34      208.21     15.80 o
   6  21   6       47.67       72.69     11.17 o
   7  21   6       46.39       57.51     16.31 o
   8  21   6      411.21      396.65     18.36 o
   9  21   6        0.42        6.58     20.49 o
  -9  22   6       13.69       -8.89     13.21 o
  -8  22   6      209.08      228.50     29.10 o
  -7  22   6       24.45       27.42     12.82 o
  -6  22   6      217.42      227.51     16.13 o
  -5  22   6      175.39      215.04     15.66 o
  -4  22   6      159.88      138.30     13.77 o
  -3  22   6      311.22      337.43     23.38 o
  -2  22   6       24.66       20.05      8.47 o
  -1  22   6      773.29      825.47     19.65 o
   0  22   6      228.73      240.07     14.43 o
   1  22   6      326.25      344.45     18.35 o
   2  22   6      346.49      332.63     23.72 o
   3  22   6      197.58      173.44     14.28 o
   4  22   6      925.47      920.59     28.30 o
   5  22   6      152.01      125.59     14.78 o
   6  22   6      482.60      508.96     23.53 o
   7  22   6      133.07      153.10     13.26 o
   8  22   6      100.37      131.86     17.33 o
  -8  23   6        0.29       -7.48     20.97 o
  -7  23   6      196.04      175.10     34.45 o
  -6  23   6       31.71       32.14     12.99 o
  -5  23   6      107.21      118.81     17.04 o
  -4  23   6      214.46      218.22     19.78 o
  -3  23   6       35.90       40.32     12.15 o
  -2  23   6      935.80      953.44     26.23 o
  -1  23   6        4.86        5.95      8.30 o
   0  23   6      323.58      341.30     18.20 o
   1  23   6       30.35       13.81     11.47 o
   2  23   6      553.13      492.29     20.90 o
   3  23   6       10.49       25.39     14.26 o
   4  23   6       92.08       77.26     13.59 o
   5  23   6      299.84      278.70     17.90 o
   6  23   6        0.74        2.77     13.22 o
   7  23   6      260.36      273.86     18.50 o
  -6  24   6       59.71       58.83     14.04 o
  -5  24   6        7.89        2.45     12.63 o
  -4  24   6        2.22       20.57     12.51 o
  -3  24   6       23.67       14.36     11.66 o
  -2  24   6        1.00      -12.28     14.63 o
  -1  24   6      133.66      141.84     18.44 o
   0  24   6        4.14        0.75     10.98 o
   1  24   6      143.04      140.79     13.94 o
   2  24   6       25.67       47.42     12.32 o
   3  24   6       50.05       68.66     22.76 o
   4  24   6       57.23       64.69     13.62 o
   5  24   6       43.28       47.93     13.80 o
  -3  25   6       25.63        9.61     16.17 o
  -2  25   6      124.40      145.42     19.01 o
  -1  25   6      178.79      162.17     18.86 o
   0  25   6       29.06       51.57     16.94 o
   1  25   6      186.43      183.56     14.84 o
   2  25   6        8.41        5.65     19.54 o
 -17   1   7      213.94      214.75     16.21 o
 -16   1   7      307.49      339.27     28.60 o
 -15   1   7       11.77        1.11      9.29 o
 -14   1   7     1309.56     1336.02     25.32 o
 -13   1   7      219.97      191.18     10.59 o
 -12   1   7      510.89      545.60     14.11 o
 -11   1   7     1092.56     1023.75     20.04 o
 -10   1   7       10.59        7.66      5.17 o
  -9   1   7     3653.25     3557.76     55.70 o
  -8   1   7       94.24      110.42      7.55 o
  -7   1   7     2870.36     2918.55     42.54 o
  -6   1   7      486.94      448.54     19.52 o
  -5   1   7      184.98      305.10      5.20 o
  -4   1   7     7194.86     7549.55     70.29 o
  -3   1   7       61.05      115.17      5.31 o
  -2   1   7     6583.87     6984.12     74.49 o
  -1   1   7      888.75      733.49     12.88 o
   0   1   7      899.15      793.56      9.13 o
   1   1   7     2338.39     2116.23     20.72 o
   2   1   7      640.07      958.98     19.84 o
   3   1   7     3390.43     3422.72     57.74 o
   4   1   7      433.19      500.09     12.61 o
   5   1   7     2291.58     1216.17     38.08 o
   6   1   7      953.55      926.70     19.14 o
   7   1   7      156.99      122.33     11.26 o
   8   1   7      922.43      891.55     18.92 o
   9   1   7       36.46       40.58      6.46 o
  10   1   7      660.85      645.19     17.58 o
  11   1   7      270.61      238.66     29.57 o
  12   1   7      742.28      752.48     23.29 o
  13   1   7       96.86       91.13      8.02 o
  14   1   7       64.31       83.26      7.89 o
  15   1   7       37.36       51.33      7.47 o
  16   1   7       38.21       38.13      7.32 o
 -17   2   7      418.42      432.94     19.25 o
 -16   2   7        0.36       -4.45      9.78 o
 -15   2   7     1063.27     1050.71     29.13 o
 -14   2   7       46.18       30.56      6.87 o
 -13   2   7     1150.71     1223.11     23.41 o
 -12   2   7     1213.19     1118.39     21.69 o
 -11   2   7      372.14      358.35     11.31 o
 -10   2   7     1957.53     1900.53     31.74 o
  -9   2   7       60.78       58.78      5.43 o
  -8   2   7     7550.46     7483.20    103.23 o
  -7   2   7      545.56      462.69     11.55 o
  -6   2   7     7825.77     7950.35     85.79 o
  -5   2   7     2655.60     2391.33     23.56 o
  -4   2   7       52.32       44.73      8.89 o
  -3   2   7     7238.14     7184.22     67.00 o
  -2   2   7      113.79       77.45      3.53 o
  -1   2   7     8184.33     8187.77     76.08 o
   0   2   7     1992.34     1882.47     18.90 o
   1   2   7     1972.98     1836.62     17.49 o
   2   2   7    12191.81    13279.80    148.79 o
   3   2   7     1368.79     1678.39     30.41 o
   4   2   7     5123.38     4767.26     78.96 o
   5   2   7      951.84      809.20     59.62 o
   6   2   7     4618.22     4480.96     74.63 o
   7   2   7     1616.11     1469.81     27.71 o
   8   2   7      209.86      180.81      9.88 o
   9   2   7     3619.77     3513.75     59.89 o
  10   2   7      296.25      251.90     10.20 o
  11   2   7     2362.57     2333.19     41.87 o
  12   2   7      327.38      280.82     14.70 o
  13   2   7       95.19      115.70      8.54 o
  14   2   7      459.10      480.74     15.57 o
  15   2   7        8.93        9.06      6.95 o
  16   2   7      626.17      644.06     18.12 o
 -17   3   7      175.55      172.00     13.82 o
 -16   3   7      472.78      483.74     20.03 o
 -15   3   7       16.92       -6.17     13.32 o
 -14   3   7      293.02      306.55     11.73 o
 -13   3   7      315.16      290.43     11.31 o
 -12   3   7      414.29      387.35     12.84 o
 -11   3   7     2179.25     2196.76     36.91 o
 -10   3   7      194.21      227.39      8.56 o
  -9   3   7     2097.12     2066.93     30.30 o
  -8   3   7     1225.98     1170.95     19.21 o
  -7   3   7      353.67      279.94      8.15 o
  -6   3   7     3706.90     3755.39     38.92 o
  -5   3   7     2688.40     2674.50     25.83 o
  -4   3   7     8840.48     8800.97     77.27 o
  -3   3   7      813.01      885.84     10.31 o
  -2   3   7     7811.14     7787.75    114.15 o
  -1   3   7     2154.63     2392.08     23.63 o
   0   3   7     5157.21     5516.19     49.46 o
   1   3   7     2000.35     1864.10     17.84 o
   2   3   7      909.84      899.10     12.64 o
   3   3   7     5140.52     4837.63     62.04 o
   4   3   7      336.27      347.49     10.64 o
   5   3   7     2794.45     2628.70     45.55 o
   6   3   7     1676.85     1496.73     35.89 o
   7   3   7       96.29       76.01      6.17 o
   8   3   7     1971.79     1858.79     34.00 o
   9   3   7       33.72       38.35      6.97 o
  10   3   7     1231.11     1198.94     24.11 o
  11   3   7      109.51      103.67      8.94 o
  12   3   7      896.36      910.56     20.41 o
  13   3   7      341.92      343.92     13.56 o
  14   3   7        6.80       10.61      7.12 o
  15   3   7      456.27      495.53     16.37 o
  16   3   7       48.11       24.47      7.61 o
 -17   4   7        2.95       22.30     10.44 o
 -16   4   7        9.48       23.37     10.49 o
 -15   4   7       54.54       51.71     10.62 o
 -14   4   7        7.97        8.55      6.28 o
 -13   4   7      151.04      141.77      9.75 o
 -12   4   7       71.50       65.83      6.22 o
 -11   4   7       86.94       74.71      6.08 o
 -10   4   7     1797.46     1742.80     26.78 o
  -9   4   7       25.93       11.89      4.60 o
  -8   4   7      615.91      567.07     12.03 o
  -7   4   7        9.84       20.21      3.46 o
  -6   4   7       42.26       34.92      3.71 o
  -5   4   7     1481.00     1437.38     14.98 o
  -4   4   7        3.07        4.32      2.30 o
  -3   4   7     1511.80     1575.79     16.26 o
  -2   4   7      372.91      437.41      8.30 o
  -1   4   7        4.51       31.28      2.33 o
   0   4   7       40.17       70.99      2.74 o
   1   4   7      310.70      260.42      4.85 o
   2   4   7     1154.84     1213.07     16.19 o
   3   4   7        2.73       16.93      4.05 o
   4   4   7     1530.08     1648.99     30.01 o
   5   4   7      162.62      213.84      9.02 o
   6   4   7      209.44      178.07     12.60 o
   7   4   7        9.01       10.21      4.92 o
   8   4   7      306.58      273.90     10.44 o
   9   4   7      216.29      187.91      9.02 o
  10   4   7      403.01      397.02     12.62 o
  11   4   7      183.42      176.25      8.86 o
  12   4   7       12.06       13.52      6.48 o
  13   4   7        9.90        5.39      6.65 o
  14   4   7       79.36       82.89      8.87 o
  15   4   7       37.96       34.31      8.20 o
  16   4   7        2.34        1.81      7.59 o
 -17   5   7      135.11      123.38     13.26 o
 -16   5   7       43.16       33.52     10.69 o
 -15   5   7       48.97       23.27     10.27 o
 -14   5   7       69.14       68.81      8.74 o
 -13   5   7      226.30      213.12      8.94 o
 -12   5   7      123.05      134.85      7.50 o
 -11   5   7      404.30      416.59     11.29 o
 -10   5   7       57.93       48.16      6.31 o
  -9   5   7     1604.00     1597.48     28.05 o
  -8   5   7        0.75       -4.63      4.63 o
  -7   5   7     2053.71     2025.32     26.07 o
  -6   5   7      577.35      547.21      9.35 o
  -5   5   7        7.10       10.08      2.25 o
  -4   5   7     1304.02     1312.67     14.85 o
  -3   5   7        0.13        2.71      2.13 o
  -2   5   7      552.64      573.53     11.15 o
  -1   5   7      124.10       84.06      3.83 o
   0   5   7     1201.27     1316.33     12.91 o
   1   5   7      153.33      121.61      5.44 o
   2   5   7       23.10       22.55      3.29 o
   3   5   7      909.50      915.87     17.09 o
   4   5   7      316.96      311.53      9.80 o
   5   5   7     1008.84      997.12     20.65 o
   6   5   7       36.76       64.14      6.13 o
   7   5   7       73.88       72.28      6.36 o
   8   5   7      592.95      591.54     15.08 o
   9   5   7      187.77      175.26      8.71 o
  10   5   7      133.22      133.44      8.20 o
  11   5   7      283.07      255.39     11.10 o
  12   5   7        8.84       13.15      6.64 o
  13   5   7       24.17       37.93      7.15 o
  14   5   7       32.61       30.12      8.27 o
  15   5   7      307.60      311.10     14.43 o
  16   5   7        0.22        1.73     12.22 o
 -17   6   7      384.79      369.58     18.93 o
 -16   6   7        2.12       -9.11      9.87 o
 -15   6   7     1407.60     1330.99     51.54 o
 -14   6   7      106.02       92.27      8.14 o
 -13   6   7      999.56      986.23     18.72 o
 -12   6   7      307.43      299.67     10.26 o
 -11   6   7      488.92      476.98     13.84 o
 -10   6   7     1451.19     1521.00     32.52 o
  -9   6   7      909.04      890.13     23.33 o
  -8   6   7     2178.85     2175.46     31.30 o
  -7   6   7     3509.25     3575.74     40.43 o
  -6   6   7     1086.22      967.47     13.54 o
  -5   6   7     4133.12     4215.54     42.15 o
  -4   6   7      115.38      111.99      3.66 o
  -3   6   7     7410.07     7475.49     82.73 o
  -2   6   7     1813.32     2200.06     25.91 o
  -1   6   7     4776.25     4786.29     48.47 o
   0   6   7     4814.09     5169.49     44.80 o
   1   6   7      407.89      316.72      8.11 o
   2   6   7     6998.94     7431.57     85.04 o
   3   6   7       61.81       67.73      5.25 o
   4   6   7      892.97      719.30     14.74 o
   5   6   7     3179.82     3164.83     54.69 o
   6   6   7      687.00      648.62     15.66 o
   7   6   7     2302.82     2200.14     39.72 o
   8   6   7       91.51       90.96      9.44 o
   9   6   7     1159.17     1117.18     23.53 o
  10   6   7        1.09        0.87      5.96 o
  11   6   7      117.91      121.21      8.58 o
  12   6   7      129.09      140.63      9.18 o
  13   6   7      142.79      182.44     10.11 o
  14   6   7      571.06      566.83     18.73 o
  15   6   7        3.04       -0.39      8.39 o
  16   6   7       42.27       58.90     12.66 o
 -17   7   7       14.73       22.54     11.79 o
 -16   7   7      550.81      547.76     22.00 o
 -15   7   7       15.93        4.85      8.46 o
 -14   7   7      969.89      997.22     31.40 o
 -13   7   7       43.41       41.06      7.47 o
 -12   7   7      407.38      413.24     13.45 o
 -11   7   7     1314.13     1301.33     25.16 o
 -10   7   7      434.85      452.01     13.33 o
  -9   7   7     3380.90     3087.17     49.38 o
  -8   7   7        4.09        5.31      4.55 o
  -7   7   7     2634.25     2528.67     29.83 o
  -6   7   7     1368.31     1356.62     17.73 o
  -5   7   7     1065.60     1076.39     14.09 o
  -4   7   7     2441.92     2386.04     25.18 o
  -3   7   7       10.91       22.21      2.64 o
  -2   7   7     4628.48     4483.92     54.44 o
  -1   7   7     1351.52     1372.77     21.65 o
   0   7   7     4468.39     4447.30     42.21 o
   1   7   7     3550.20     3448.59     34.79 o
   2   7   7      530.64      524.44      9.70 o
   3   7   7    10435.65    10764.56    122.03 o
   4   7   7      100.33      129.11      6.85 o
   5   7   7     7168.25     7147.04    104.28 o
   6   7   7      176.76      131.07      8.10 o
   7   7   7     1905.43     1986.45     37.33 o
   8   7   7     2512.86     2362.20     42.85 o
   9   7   7       41.88       43.68      7.01 o
  10   7   7      950.16      911.78     20.98 o
  11   7   7      149.78      125.70     10.21 o
  12   7   7      703.84      731.59     19.09 o
  13   7   7      124.72      136.50     13.07 o
  14   7   7       65.17       81.33     10.10 o
  15   7   7      152.36      169.32     11.81 o
  16   7   7      106.11       80.19     16.56 o
 -16   8   7       60.72       43.77      9.62 o
 -15   8   7      277.36      285.36     13.77 o
 -14   8   7       93.50       68.59     11.75 o
 -13   8   7      162.36      170.17     10.09 o
 -12   8   7      834.07      834.24     19.38 o
 -11   8   7        8.28        7.68      6.37 o
 -10   8   7      289.12      290.26     11.25 o
  -9   8   7      121.22      114.14      7.64 o
  -8   8   7      400.48      441.17     10.98 o
  -7   8   7      622.16      588.78     10.46 o
  -6   8   7      631.74      662.92     10.86 o
  -5   8   7     2764.59     2784.99     31.36 o
  -4   8   7      351.73      308.18      6.36 o
  -3   8   7      884.87      817.90     10.81 o
  -2   8   7        9.92       16.02      2.90 o
  -1   8   7     3227.32     3257.44     31.87 o
   0   8   7     1851.21     1952.18     21.61 o
   1   8   7     2008.89     2179.44     21.97 o
   2   8   7      142.74       87.84      4.64 o
   3   8   7      348.71      416.41      9.04 o
   4   8   7      910.53      820.12     14.69 o
   5   8   7      471.27      450.05     12.44 o
   6   8   7     1472.69     1394.99     27.89 o
   7   8   7      565.90      555.21     15.33 o
   8   8   7      332.48      297.05     12.19 o
   9   8   7      881.51      912.31     21.21 o
  10   8   7       18.95       31.39      7.10 o
  11   8   7      273.88      303.01     15.03 o
  12   8   7      143.57      135.08      9.88 o
  13   8   7      149.55      165.09     11.94 o
  14   8   7      188.60      168.46     12.20 o
  15   8   7      142.34      159.79     12.29 o
 -16   9   7        0.33        2.26      8.97 o
 -15   9   7       13.05        8.75      8.71 o
 -14   9   7       77.00       88.59     12.27 o
 -13   9   7      101.00       94.22      8.93 o
 -12   9   7       13.24        5.64      6.98 o
 -11   9   7        0.79        6.42      6.49 o
 -10   9   7      204.62      200.15      9.64 o
  -9   9   7       31.70       41.21      6.59 o
  -8   9   7       69.75       88.18      5.76 o
  -7   9   7      457.97      416.55      8.93 o
  -6   9   7      116.18      115.78      6.53 o
  -5   9   7      183.97      176.27      7.70 o
  -4   9   7      232.14      216.28      6.96 o
  -3   9   7      645.72      726.77     10.20 o
  -2   9   7       19.82       23.26      3.35 o
  -1   9   7      240.52      299.51      6.37 o
   0   9   7       15.29       33.31      3.64 o
   1   9   7       83.53       86.18      3.56 o
   2   9   7     1186.99     1250.04     17.73 o
   3   9   7      509.55      509.65     10.18 o
   4   9   7     2217.42     2314.24     32.82 o
   5   9   7      650.21      689.13     15.62 o
   6   9   7       55.02       50.38      7.00 o
   7   9   7       93.43       77.95      7.59 o
   8   9   7       87.22       86.73      8.06 o
   9   9   7       53.53       55.43      7.76 o
  10   9   7        0.08       -2.71      7.12 o
  11   9   7      113.99      107.96      9.32 o
  12   9   7       16.12       20.15      8.09 o
  13   9   7        1.73        5.65      9.19 o
  14   9   7      268.02      233.81     14.01 o
  15   9   7        1.66       17.90     10.15 o
 -16  10   7       12.16       12.54      9.58 o
 -15  10   7      253.31      294.51     17.92 o
 -14  10   7        1.90       21.23     11.05 o
 -13  10   7      412.51      432.16     19.58 o
 -12  10   7      425.55      419.45     22.22 o
 -11  10   7      478.20      458.16     14.38 o
 -10  10   7      921.16      915.12     20.24 o
  -9  10   7        1.25        4.17      6.08 o
  -8  10   7      847.11      838.48     13.40 o
  -7  10   7      630.83      606.68     10.99 o
  -6  10   7     1134.22     1077.21     15.53 o
  -5  10   7     1035.03     1083.05     13.86 o
  -4  10   7      237.49      232.66      5.81 o
  -3  10   7     1364.64     1364.99     16.43 o
  -2  10   7     2303.93     2472.09     31.36 o
  -1  10   7     2735.05     2950.09     31.25 o
   0  10   7     2189.05     2223.97     22.83 o
   1  10   7     1103.66     1181.69     13.48 o
   2  10   7      331.72      280.84      8.08 o
   3  10   7        7.18        4.07      4.01 o
   4  10   7     1038.09      994.78     17.42 o
   5  10   7     1532.38     1521.23     27.11 o
   6  10   7     1291.01     1244.62     30.86 o
   7  10   7      405.62      389.75     13.60 o
   8  10   7       86.27       63.93      8.05 o
   9  10   7      295.96      298.57     22.49 o
  10  10   7       46.50       38.42      8.04 o
  11  10   7      215.34      207.13     11.76 o
  12  10   7      456.60      458.36     18.67 o
  13  10   7       22.78       28.88     10.21 o
  14  10   7      312.99      329.34     17.19 o
  15  10   7       13.74        4.31     10.33 o
 -16  11   7      188.48      195.28     13.26 o
 -15  11   7        0.15        1.14     12.23 o
 -14  11   7      775.60      774.51     26.85 o
 -13  11   7      480.90      465.09     20.64 o
 -12  11   7      291.27      324.43     13.41 o
 -11  11   7     1400.62     1447.43     29.15 o
 -10  11   7        5.31        6.88      6.83 o
  -9  11   7     1426.63     1497.63     24.67 o
  -8  11   7      293.03      295.27      8.42 o
  -7  11   7     2900.22     3037.22     35.96 o
  -6  11   7     3882.48     3920.20     44.95 o
  -5  11   7     1553.15     1537.28     21.39 o
  -4  11   7     4174.51     4256.57     44.18 o
  -3  11   7        6.55       16.66      4.87 o
  -2  11   7     2293.54     2325.90     27.33 o
  -1  11   7      869.24      885.25     14.03 o
   0  11   7     1093.78     1067.25     12.90 o
   1  11   7     3715.87     3968.92     40.24 o
   2  11   7        4.11       21.07      4.48 o
   3  11   7     3627.05     3840.42     46.46 o
   4  11   7       33.80       18.82      5.37 o
   5  11   7      768.42      705.16     16.70 o
   6  11   7     1432.61     1468.32     27.08 o
   7  11   7      147.71      141.70      9.70 o
   8  11   7     1812.72     1825.49     36.27 o
   9  11   7       28.98       39.23     10.49 o
  10  11   7     1115.49     1219.97     27.43 o
  11  11   7      524.50      510.43     17.56 o
  12  11   7      408.57      445.53     18.78 o
  13  11   7      301.32      329.59     24.66 o
  14  11   7       34.09       48.38     11.37 o
  15  11   7      235.35      264.31     15.91 o
 -15  12   7       94.86      116.22     14.86 o
 -14  12   7      188.92      161.87     15.04 o
 -13  12   7      333.37      319.89     18.49 o
 -12  12   7      433.10      425.28     25.73 o
 -11  12   7      626.22      654.34     21.91 o
 -10  12   7      547.75      536.52     15.90 o
  -9  12   7       79.63       82.06      7.37 o
  -8  12   7     1033.99     1026.06     15.92 o
  -7  12   7       64.72       70.21      5.51 o
  -6  12   7     1147.73     1114.01     16.45 o
  -5  12   7      609.89      586.04      9.35 o
  -4  12   7     1419.11     1438.68     18.35 o
  -3  12   7     2203.65     2077.60     26.71 o
  -2  12   7      182.84      203.97     10.75 o
  -1  12   7     1668.00     1564.17     19.86 o
   0  12   7     1429.49     1537.89     19.70 o
   1  12   7     4054.65     4167.41     45.73 o
   2  12   7     1100.15     1071.74     16.59 o
   3  12   7     1599.51     1659.51     23.04 o
   4  12   7     1176.90     1148.20     17.59 o
   5  12   7       98.08      105.98      8.12 o
   6  12   7     1033.04      969.27     20.67 o
   7  12   7     1036.95     1046.28     24.42 o
   8  12   7      831.08      852.42     21.93 o
   9  12   7      603.12      595.57     18.12 o
  10  12   7      106.26      116.52     10.48 o
  11  12   7      652.23      651.87     35.20 o
  12  12   7      352.14      341.29     17.86 o
  13  12   7      587.04      596.94     22.55 o
  14  12   7      298.87      292.90     22.05 o
 -15  13   7        4.65       21.91     16.53 o
 -14  13   7        0.41       23.81     11.92 o
 -13  13   7       44.62       36.02     12.03 o
 -12  13   7       94.33       76.96     12.88 o
 -11  13   7        3.60       11.22      7.98 o
 -10  13   7       12.96       14.69      7.82 o
  -9  13   7      241.86      233.53      9.88 o
  -8  13   7      198.38      193.72      7.92 o
  -7  13   7       92.90       79.76      5.87 o
  -6  13   7        3.26        5.14      4.55 o
  -5  13   7      124.10      129.13      6.83 o
  -4  13   7       60.72       62.52      4.81 o
  -3  13   7      149.49      139.00      6.02 o
  -2  13   7      163.45      152.72      7.44 o
  -1  13   7       10.06        1.60      4.06 o
   0  13   7       45.93       41.25      4.38 o
   1  13   7       10.04        4.81      4.03 o
   2  13   7       81.44       68.14      5.52 o
   3  13   7      154.53      134.33      7.40 o
   4  13   7       63.66       70.79      5.91 o
   5  13   7      636.51      637.42     14.64 o
   6  13   7       71.44       65.28      8.17 o
   7  13   7     1072.08     1110.21     25.91 o
   8  13   7       29.54       32.98      8.70 o
   9  13   7      103.58      104.97     10.47 o
  10  13   7       78.89       90.19     10.34 o
  11  13   7      169.87      157.77     13.90 o
  12  13   7        3.54        2.68     10.98 o
  13  13   7       34.96       43.92     17.14 o
  14  13   7        1.81       13.56     11.64 o
 -14  14   7       63.19       69.39     14.01 o
 -13  14   7       23.01       21.12     12.72 o
 -12  14   7      103.03      134.21     14.92 o
 -11  14   7        7.98       21.76      9.35 o
 -10  14   7      168.91      192.92     10.04 o
  -9  14   7        5.73       -2.72      5.82 o
  -8  14   7      545.40      609.71     12.45 o
  -7  14   7       54.38       64.70      5.73 o
  -6  14   7       78.23       93.83      6.84 o
  -5  14   7      591.32      599.75     14.40 o
  -4  14   7       26.25       24.91      6.17 o
  -3  14   7      161.21      176.12      6.67 o
  -2  14   7       24.16       15.72      4.86 o
  -1  14   7       59.85       54.61      4.90 o
   0  14   7      637.71      676.42     11.49 o
   1  14   7        6.60        4.07      4.33 o
   2  14   7      697.31      702.27     13.25 o
   3  14   7      150.81      156.44     10.46 o
   4  14   7      264.54      287.27     10.32 o
   5  14   7     1072.10     1087.48     19.99 o
   6  14   7      297.77      323.73     12.94 o
   7  14   7      795.50      815.69     21.78 o
   8  14   7        0.31        1.02      8.29 o
   9  14   7      886.87      924.74     27.88 o
  10  14   7       13.09        0.66     10.51 o
  11  14   7        3.80        4.56     11.01 o
  12  14   7      429.72      423.78     25.31 o
  13  14   7      199.42      171.57     14.99 o
 -14  15   7      204.55      211.90     22.05 o
 -13  15   7      240.56      238.86     17.97 o
 -12  15   7      408.49      434.24     21.98 o
 -11  15   7      821.95      850.24     24.39 o
 -10  15   7      212.72      202.38     11.40 o
  -9  15   7      627.09      667.57     13.01 o
  -8  15   7       75.71       86.35      6.86 o
  -7  15   7      640.13      642.12     14.17 o
  -6  15   7      952.71      991.81     19.53 o
  -5  15   7      545.64      522.68     13.90 o
  -4  15   7     1144.25     1183.24     18.75 o
  -3  15   7        7.36       11.44      5.32 o
  -2  15   7     1709.38     1712.55     23.56 o
  -1  15   7      638.29      647.02     12.34 o
   0  15   7     1070.82     1068.54     16.16 o
   1  15   7     1607.14     1654.17     24.81 o
   2  15   7      156.85      143.96      7.71 o
   3  15   7     2021.56     2064.67     28.16 o
   4  15   7      260.77      246.76      8.98 o
   5  15   7      145.68      156.88      8.85 o
   6  15   7      346.52      324.72     13.59 o
   7  15   7      270.77      275.78     13.92 o
   8  15   7      264.67      284.29     14.43 o
   9  15   7       71.06       81.21     12.59 o
  10  15   7      501.98      493.92     22.13 o
  11  15   7      274.69      260.02     17.18 o
  12  15   7      739.81      789.42     27.42 o
  13  15   7        3.94       21.77     12.37 o
 -13  16   7       95.45      129.61     18.50 o
 -12  16   7       69.54       85.10     14.57 o
 -11  16   7      185.17      199.57     13.73 o
 -10  16   7      843.21      825.89     22.97 o
  -9  16   7      332.24      325.99     10.63 o
  -8  16   7     1127.65     1100.95     19.83 o
  -7  16   7      554.96      572.35     13.91 o
  -6  16   7      528.47      513.19     14.40 o
  -5  16   7      702.34      724.02     16.54 o
  -4  16   7       21.70       22.26      6.16 o
  -3  16   7     2395.77     2476.84     30.08 o
  -2  16   7      138.97      148.89      7.53 o
  -1  16   7      358.38      368.40     10.00 o
   0  16   7      627.33      644.45     12.06 o
   1  16   7      249.56      243.27      8.66 o
   2  16   7      780.67      768.98     15.88 o
   3  16   7        4.88        3.01      6.29 o
   4  16   7     1503.67     1522.63     22.95 o
   5  16   7      341.10      357.49     11.10 o
   6  16   7      739.56      767.81     18.89 o
   7  16   7      562.61      558.38     19.17 o
   8  16   7      149.02      157.31     12.34 o
   9  16   7      311.61      327.18     18.68 o
  10  16   7       24.23       15.88     11.83 o
  11  16   7      238.13      260.93     17.72 o
  12  16   7       45.06       62.38     13.93 o
 -13  17   7       51.44       41.69     14.73 o
 -12  17   7      110.24      109.09     23.99 o
 -11  17   7       22.81       26.10     11.16 o
 -10  17   7       52.07       50.88      9.21 o
  -9  17   7       30.66       27.19      8.75 o
  -8  17   7       88.60       73.80      8.19 o
  -7  17   7       93.94       89.28      9.08 o
  -6  17   7        2.45        8.11      7.54 o
  -5  17   7      124.90      109.51     14.84 o
  -4  17   7      245.39      235.47      8.92 o
  -3  17   7      109.22       92.78      6.09 o
  -2  17   7      909.30      852.79     15.00 o
  -1  17   7       51.13       47.63      6.19 o
   0  17   7      962.02      936.71     20.53 o
   1  17   7       69.45       72.39      8.01 o
   2  17   7      841.92      800.74     18.64 o
   3  17   7      273.51      232.26      9.79 o
   4  17   7       70.74       73.70      7.18 o
   5  17   7      146.87      117.69     10.12 o
   6  17   7        3.06       -2.06      7.49 o
   7  17   7      422.73      408.60     17.62 o
   8  17   7       86.49       64.57     13.29 o
   9  17   7      186.21      214.37     28.40 o
  10  17   7      130.02      123.06     15.04 o
  11  17   7       49.76       63.52     13.92 o
  12  17   7       26.15       33.76     13.80 o
 -12  18   7        9.96       -1.82     13.37 o
 -11  18   7        1.18      -12.82     13.29 o
 -10  18   7       13.91       14.01     10.25 o
  -9  18   7       59.33       57.02     10.80 o
  -8  18   7       59.93       88.42     11.30 o
  -7  18   7        8.31        4.86      8.84 o
  -6  18   7       12.69       -0.10      8.71 o
  -5  18   7       15.98       26.68      8.00 o
  -4  18   7       15.31       12.42      6.12 o
  -3  18   7      178.39      200.14      7.42 o
  -2  18   7        1.23       -0.77      5.48 o
  -1  18   7        0.94       -5.75      5.75 o
   0  18   7       72.74       72.10      7.42 o
   1  18   7       27.60       29.38      7.63 o
   2  18   7      120.29      106.60      9.24 o
   3  18   7      105.47      101.93      9.42 o
   4  18   7      221.44      210.36     10.14 o
   5  18   7      340.15      347.00     11.43 o
   6  18   7       22.19       11.54      9.05 o
   7  18   7       31.52       50.05     10.78 o
   8  18   7       77.13       86.03     13.92 o
   9  18   7       17.08       35.07     13.19 o
  10  18   7      120.65      111.43     15.70 o
  11  18   7       60.25       25.77     13.98 o
 -11  19   7       91.10      113.91     22.54 o
 -10  19   7        6.13       30.57     13.60 o
  -9  19   7      256.54      251.57     17.40 o
  -8  19   7       76.18       98.00     24.20 o
  -7  19   7       10.08        7.84     15.12 o
  -6  19   7      381.19      401.59     15.90 o
  -5  19   7        3.72       11.66      7.94 o
  -4  19   7     1033.23     1091.96     22.19 o
  -3  19   7        0.20       -2.48      6.34 o
  -2  19   7      460.97      499.31     14.34 o
  -1  19   7       63.39       80.63      6.94 o
   0  19   7        1.03       -5.31      6.72 o
   1  19   7      663.32      673.51     17.51 o
   2  19   7        4.45        7.16      7.96 o
   3  19   7      621.26      625.81     17.54 o
   4  19   7        9.83       -8.94      8.94 o
   5  19   7      113.79      109.80     11.67 o
   6  19   7      986.20     1042.44     22.42 o
   7  19   7        1.80        3.06     10.01 o
   8  19   7      620.39      663.32     27.22 o
   9  19   7       53.36       44.29     14.05 o
  10  19   7       35.67       75.92     14.86 o
 -10  20   7      135.19      130.46     15.87 o
  -9  20   7       10.38        1.34     16.41 o
  -8  20   7      331.90      335.73     26.49 o
  -7  20   7      177.84      196.96     18.98 o
  -6  20   7      392.82      362.10     19.22 o
  -5  20   7      281.81      274.03     14.77 o
  -4  20   7        0.26        0.90     10.15 o
  -3  20   7      383.51      399.95     13.76 o
  -2  20   7       61.46       66.99      6.63 o
  -1  20   7      305.05      318.41     11.53 o
   0  20   7     1071.37     1038.32     47.39 o
   1  20   7       44.60       55.34      9.88 o
   2  20   7     1067.65     1057.42     23.01 o
   3  20   7        3.22       -3.07      8.13 o
   4  20   7      643.51      711.55     21.99 o
   5  20   7        4.04        1.66     11.67 o
   6  20   7      160.60      192.75     13.46 o
   7  20   7      250.82      254.65     18.60 o
   8  20   7       11.92        5.73     14.53 o
   9  20   7      284.35      295.56     20.17 o
  -9  21   7      223.04      234.58     35.53 o
  -8  21   7       54.61       55.62     17.20 o
  -7  21   7      155.34      154.94     15.24 o
  -6  21   7      233.24      202.89     15.95 o
  -5  21   7       67.02       62.49     12.55 o
  -4  21   7      175.76      161.09     14.16 o
  -3  21   7        1.43        3.99      8.29 o
  -2  21   7      303.11      313.25     13.30 o
  -1  21   7        8.28        9.71      7.97 o
   0  21   7      904.72      828.64     37.14 o
   1  21   7       92.68       70.40     11.62 o
   2  21   7       26.39       36.39     11.44 o
   3  21   7      105.19      130.59     13.92 o
   4  21   7        5.50       -3.20     11.32 o
   5  21   7      779.47      756.51     44.06 o
   6  21   7        6.41       11.98     13.02 o
   7  21   7      250.25      212.63     19.43 o
   8  21   7      116.38      129.74     16.99 o
  -8  22   7      205.06      159.35     23.46 o
  -7  22   7       55.00       57.64     13.86 o
  -6  22   7        9.21       16.36     12.85 o
  -5  22   7       32.89       47.87     12.61 o
  -4  22   7       39.47       31.47     12.15 o
  -3  22   7      102.20       82.33     12.54 o
  -2  22   7      242.30      215.55     13.76 o
  -1  22   7      257.47      221.15     11.13 o
   0  22   7      429.01      399.89     19.21 o
   1  22   7       11.51       -0.85     10.77 o
   2  22   7        0.34        0.91     13.43 o
   3  22   7       15.24       12.69     11.56 o
   4  22   7      255.19      224.11     16.14 o
   5  22   7      380.05      319.75     32.37 o
   6  22   7       96.67      104.68     14.72 o
   7  22   7       36.91       38.60     13.95 o
  -7  23   7        0.85        1.23     12.74 o
  -6  23   7       50.20       80.80     14.22 o
  -5  23   7       12.80        9.21     12.45 o
  -4  23   7       36.09       57.76     12.88 o
  -3  23   7       15.41        7.00     11.52 o
  -2  23   7      101.70      111.99     14.80 o
  -1  23   7      166.79      175.95     13.15 o
   0  23   7        6.37        3.17     11.03 o
   1  23   7       29.59       55.17     15.55 o
   2  23   7      124.81       95.68     13.21 o
   3  23   7      296.15      266.30     16.64 o
   4  23   7       60.16       46.95     13.24 o
   5  23   7      213.76      204.49     16.86 o
   6  23   7      103.47      122.69     15.44 o
  -5  24   7      122.19      198.97     23.71 o
  -4  24   7        1.78      -11.89     11.89 o
  -3  24   7      287.73      276.16     22.59 o
  -2  24   7       14.53       15.30     15.57 o
  -1  24   7      337.16      351.86     25.95 o
   0  24   7       40.95       68.35     15.98 o
   1  24   7      190.14      173.96     14.67 o
   2  24   7      314.96      315.50     42.08 o
   3  24   7        0.06       -1.95     12.13 o
   4  24   7      193.09      196.40     23.06 o
 -17   0   8      617.47      629.53     32.97 o
 -16   0   8        2.38        8.05     14.65 o
 -15   0   8      519.59      548.50     29.18 o
 -14   0   8      130.47      136.68     16.22 o
 -13   0   8      512.80      552.68     21.23 o
 -12   0   8     1471.66     1485.29     38.73 o
 -11   0   8      110.95      106.19     12.46 o
 -10   0   8     3039.57     3040.22     68.50 o
  -9   0   8      186.44      187.56     11.87 o
  -8   0   8     4071.32     4184.50     70.77 o
  -7   0   8       16.20       20.06      5.61 o
  -6   0   8      583.55      824.14     34.54 o
  -5   0   8    12660.94    13190.65    179.97 o
  -4   0   8     1771.60     2002.30     30.30 o
  -3   0   8    14654.47    15134.49    206.47 o
  -1   0   8      233.33      114.43      5.30 o
   0   0   8     3087.31     3177.62     51.24 o
   1   0   8      439.00      365.28      9.42 o
   2   0   8     9547.48    10220.08    192.25 o
   3   0   8      556.89      486.34     14.87 o
   4   0   8     2937.36     2761.66     79.96 o
   5   0   8     4650.56     4403.77    123.11 o
   6   0   8      216.37      203.45     15.80 o
   7   0   8     2106.41     1885.22     57.06 o
   8   0   8      443.74      413.31     19.95 o
   9   0   8     1558.03     1472.22     46.77 o
  10   0   8      401.30      362.84     20.07 o
  11   0   8       78.11       93.52     11.73 o
  12   0   8      187.38      172.28     14.38 o
  13   0   8       95.43       72.43     12.16 o
  14   0   8      448.78      460.45     22.45 o
  15   0   8        5.22       14.78     10.99 o
  16   0   8        2.14        6.97     10.63 o
 -17   1   8       56.33       47.42     11.81 o
 -16   1   8      194.50      186.13     14.32 o
 -15   1   8      114.75       99.39     12.17 o
 -14   1   8      514.63      540.89     19.47 o
 -13   1   8      465.49      462.27     14.57 o
 -12   1   8       34.35       48.44      7.17 o
 -11   1   8     1463.02     1435.01     26.18 o
 -10   1   8        1.47       23.21     17.52 o
  -9   1   8     1555.94     1461.00     26.09 o
  -8   1   8     1634.97     1618.47     28.63 o
  -7   1   8     1301.48     1291.40     20.49 o
  -6   1   8     2309.05     2276.76     27.11 o
  -5   1   8     4613.66     4912.66     46.62 o
  -4   1   8     3050.27     2958.28     29.09 o
  -3   1   8        6.28        1.33      2.63 o
  -2   1   8      950.97      866.98     12.28 o
  -1   1   8     1594.39     1589.86     18.91 o
   0   1   8      379.03      292.71      5.33 o
   1   1   8     3847.50     3950.33     43.83 o
   2   1   8       17.35       16.14      4.04 o
   3   1   8     3325.75     3363.29     46.91 o
   4   1   8      474.82      380.71     13.52 o
   5   1   8     1760.92     1791.10     38.83 o
   6   1   8     2048.08     1984.80     55.07 o
   7   1   8      269.47      271.62     12.29 o
   8   1   8      680.66      674.66     26.04 o
   9   1   8      405.26      433.47     15.16 o
  10   1   8      658.92      633.43     18.46 o
  11   1   8      119.70      106.23      8.85 o
  12   1   8      246.17      250.46     12.65 o
  13   1   8      159.66      158.01     10.14 o
  14   1   8       19.89        6.74      7.54 o
  15   1   8      300.54      310.29     13.79 o
  16   1   8       65.38       51.24      8.40 o
 -17   2   8        8.75       10.42     10.81 o
 -16   2   8       76.96       61.67     11.87 o
 -15   2   8        0.44       -9.59      9.59 o
 -14   2   8       33.34       24.46      6.97 o
 -13   2   8      105.81      120.61      8.34 o
 -12   2   8      488.79      488.86     13.79 o
 -11   2   8        7.73        3.04      7.40 o
 -10   2   8        4.48        4.01      5.31 o
  -9   2   8        7.15       -0.46      4.62 o
  -8   2   8      228.06      230.17      6.75 o
  -7   2   8      848.68      835.62     12.59 o
  -6   2   8        0.31       -3.30      3.30 o
  -5   2   8      162.83      140.80      4.62 o
  -4   2   8      259.78      259.90      6.88 o
  -3   2   8      268.71      323.66      5.90 o
  -2   2   8      749.33      922.21     12.89 o
  -1   2   8      339.90      324.78      5.79 o
   0   2   8      248.25      264.66      7.68 o
   1   2   8      509.44      556.03      8.54 o
   2   2   8        7.42        2.99      3.78 o
   3   2   8       60.83       51.74      4.33 o
   4   2   8       28.12       51.75      5.82 o
   5   2   8       37.98       33.77      5.96 o
   6   2   8       30.08       54.08      6.31 o
   7   2   8      198.25      196.83      9.58 o
   8   2   8       12.14       -0.73      5.68 o
   9   2   8      450.62      474.85     13.77 o
  10   2   8       99.00       99.83     13.38 o
  11   2   8      189.72      194.20     10.90 o
  12   2   8      281.81      264.12     16.33 o
  13   2   8       60.57       47.98      8.38 o
  14   2   8        1.28       -1.70      7.58 o
  15   2   8      187.34      180.66     11.23 o
  16   2   8       68.36       68.84     10.22 o
 -17   3   8       12.47      -12.92     12.92 o
 -16   3   8      270.33      252.87     22.70 o
 -15   3   8      357.54      335.56     18.05 o
 -14   3   8      345.96      335.04     14.42 o
 -13   3   8       38.71       48.25      7.15 o
 -12   3   8        0.33       -5.89      5.89 o
 -11   3   8      749.42      751.29     16.93 o
 -10   3   8       23.58       23.65      5.39 o
  -9   3   8      429.54      418.47     11.06 o
  -8   3   8      384.06      416.54      8.86 o
  -7   3   8        3.77       -3.35      3.35 o
  -6   3   8     2086.74     2193.34     26.31 o
  -5   3   8      127.52      139.92      4.56 o
  -4   3   8      242.84      190.68      4.80 o
  -3   3   8      390.99      383.62      9.18 o
  -2   3   8       90.07       42.21      3.48 o
  -1   3   8      845.78      819.41      9.91 o
   0   3   8      295.22      415.21      7.08 o
   1   3   8      527.09      574.79      8.60 o
   2   3   8       12.94       26.77      3.81 o
   3   3   8     1148.43     1155.03     17.30 o
   4   3   8      182.00      119.43      9.16 o
   5   3   8        1.26       -5.10      5.10 o
   6   3   8      455.80      354.53     11.51 o
   7   3   8      175.18      153.25      8.10 o
   8   3   8     1561.74     1518.78     29.34 o
   9   3   8      331.72      289.65     11.58 o
  10   3   8      149.53      147.32     11.15 o
  11   3   8        2.54       -1.51      6.32 o
  12   3   8      122.52      133.79     14.72 o
  13   3   8        3.69       15.65      9.09 o
  14   3   8      101.43       94.11      9.61 o
  15   3   8      115.28      124.56     10.78 o
  16   3   8       64.39       65.79      9.07 o
 -17   4   8      617.87      626.21     23.72 o
 -16   4   8       36.95       52.15     24.42 o
 -15   4   8      348.05      366.94     20.79 o
 -14   4   8      479.94      452.26     19.37 o
 -13   4   8      220.09      241.42     10.60 o
 -12   4   8     2365.18     2342.46     39.53 o
 -11   4   8      155.38      167.01     11.59 o
 -10   4   8     2112.76     2108.05     35.94 o
  -9   4   8      506.35      423.11     10.94 o
  -8   4   8     4238.47     4117.38     45.77 o
  -7   4   8      960.07      866.86     13.04 o
  -6   4   8      842.39      806.72     12.19 o
  -5   4   8     5915.37     6048.19     53.89 o
  -4   4   8      118.24      139.70      3.99 o
  -3   4   8     4301.02     4105.24     39.58 o
  -2   4   8      374.87      363.99      8.25 o
  -1   4   8     3279.85     3277.78     30.55 o
   0   4   8     6170.94     6328.70     62.02 o
   1   4   8      156.86      165.51      5.88 o
   2   4   8     3517.90     3343.13     42.96 o
   3   4   8      837.95      951.10     15.00 o
   4   4   8     2313.68     2100.58     38.03 o
   5   4   8     2640.19     2672.16     47.10 o
   6   4   8     2500.31     2450.15     43.94 o
   7   4   8     1576.07     1516.01     29.31 o
   8   4   8       23.72       28.03      7.44 o
   9   4   8     1909.73     1858.63     35.13 o
  10   4   8      291.73      243.64     20.80 o
  11   4   8      552.47      552.60     15.81 o
  12   4   8      469.43      470.61     15.05 o
  13   4   8       26.16       33.16     10.74 o
  14   4   8      820.60      866.44     32.81 o
  15   4   8       35.81       65.58      9.36 o
  16   4   8      164.29      195.91     11.71 o
 -17   5   8       16.48       27.49     11.75 o
 -16   5   8      304.84      322.24     18.12 o
 -15   5   8      265.13      250.73     15.83 o
 -14   5   8      544.28      528.37     20.94 o
 -13   5   8      334.22      333.71     15.65 o
 -12   5   8      346.96      347.77     12.98 o
 -11   5   8     1767.63     1804.10     28.42 o
 -10   5   8        1.26       10.41      5.30 o
  -9   5   8     1189.53     1093.00     19.06 o
  -8   5   8     1147.34     1164.91     16.04 o
  -7   5   8     1285.06     1284.67     17.44 o
  -6   5   8     5801.79     5919.07     60.36 o
  -5   5   8        1.16        8.04      2.63 o
  -4   5   8     3811.93     3697.59     35.42 o
  -3   5   8      645.14      705.20      9.80 o
  -2   5   8     9025.85     9507.97    114.51 o
  -1   5   8     6942.17     7593.85     68.01 o
   0   5   8     1741.90     1799.27     19.42 o
   1   5   8     8816.55     9335.35     90.34 o
   2   5   8        3.42        8.75      3.41 o
   3   5   8     3886.07     3994.19     50.82 o
   4   5   8      309.11      288.25     10.93 o
   5   5   8      407.46      310.07     11.30 o
   6   5   8     2716.99     2650.60     47.09 o
   7   5   8       97.35       81.64      7.23 o
   8   5   8     3361.40     3305.51     57.55 o
   9   5   8       80.77       59.02      7.21 o
  10   5   8      358.02      399.85     13.72 o
  11   5   8      820.60      779.64     26.07 o
  12   5   8      201.96      197.58     10.58 o
  13   5   8      786.04      812.44     23.01 o
  14   5   8        4.55        5.50      9.92 o
  15   5   8      180.02      195.75     12.10 o
 -16   6   8        0.89       -6.83     10.65 o
 -15   6   8      400.07      392.64     19.75 o
 -14   6   8        0.77       -9.40      9.40 o
 -13   6   8       63.33       69.28      7.20 o
 -12   6   8      122.80      118.09      8.74 o
 -11   6   8        7.01        2.84      6.15 o
 -10   6   8      378.16      355.81     10.85 o
  -9   6   8       15.38       10.68      5.21 o
  -8   6   8      233.29      236.90      7.09 o
  -7   6   8      773.26      690.28     12.83 o
  -6   6   8      641.03      613.26      9.77 o
  -5   6   8      922.16      890.52     10.72 o
  -4   6   8       33.97       37.67      3.10 o
  -3   6   8      583.32      556.18      8.03 o
  -2   6   8      141.21      117.64      4.61 o
  -1   6   8     2282.79     2352.00     24.81 o
   0   6   8      359.77      355.17      6.65 o
   1   6   8      500.58      500.12      7.59 o
   2   6   8     2162.55     2204.87     27.66 o
   3   6   8      206.02      213.04      7.07 o
   4   6   8     2055.37     2034.04     37.38 o
   5   6   8      582.77      627.59     16.20 o
   6   6   8      363.44      346.09     11.90 o
   7   6   8       50.30       51.53      6.85 o
   8   6   8      289.21      295.84     11.64 o
   9   6   8      424.40      391.54     17.29 o
  10   6   8       23.83       10.36      6.74 o
  11   6   8       79.61       63.96      8.26 o
  12   6   8      161.53      128.60      9.49 o
  13   6   8      344.24      359.94     16.10 o
  14   6   8        8.91       13.95      9.05 o
  15   6   8        1.94        4.30      9.00 o
 -16   7   8        5.88       14.82     11.52 o
 -15   7   8        1.57       10.11     10.93 o
 -14   7   8      656.53      649.51     19.20 o
 -13   7   8       71.16       54.77      7.20 o
 -12   7   8       34.10       34.14      6.49 o
 -11   7   8      120.63      130.69      7.87 o
 -10   7   8        2.72        3.16      6.12 o
  -9   7   8      231.25      224.12      9.94 o
  -8   7   8        1.35        0.43      4.35 o
  -7   7   8       34.72       26.14      4.61 o
  -6   7   8      496.07      466.05      9.18 o
  -5   7   8       31.88       32.80      4.16 o
  -4   7   8      805.48      909.79     11.69 o
  -3   7   8      307.55      340.13      7.54 o
  -2   7   8      415.78      544.23      9.13 o
  -1   7   8       47.98       52.62      3.42 o
   0   7   8       24.28       32.13      3.30 o
   1   7   8     3677.26     4248.03     42.46 o
   2   7   8      173.87      174.11      5.97 o
   3   7   8      913.74     1016.21     16.29 o
   4   7   8      467.85      482.06     14.29 o
   5   7   8       40.16       39.59      6.92 o
   6   7   8       50.57       48.92      6.80 o
   7   7   8      430.76      460.79     14.35 o
   8   7   8      725.30      714.35     25.87 o
   9   7   8        1.10       -0.23      6.37 o
  10   7   8       11.09       18.64      7.01 o
  11   7   8      499.78      495.85     15.92 o
  12   7   8      103.57       83.16      8.95 o
  13   7   8       71.43       70.97     17.74 o
  14   7   8        4.33        1.45     14.79 o
  15   7   8       67.83       77.94     10.79 o
 -16   8   8        1.16        8.93     11.45 o
 -15   8   8      362.69      370.86     15.73 o
 -14   8   8       67.04       70.19     10.30 o
 -13   8   8        4.62       -6.03      6.86 o
 -12   8   8      835.32      848.56     17.92 o
 -11   8   8       26.65       22.99      7.12 o
 -10   8   8      780.31      766.80     18.12 o
  -9   8   8      711.20      723.06     15.01 o
  -8   8   8     1014.06     1014.06     16.24 o
  -7   8   8     1021.59     1102.84     16.95 o
  -6   8   8       84.65       94.27      5.13 o
  -5   8   8     1963.00     2003.10     21.86 o
  -4   8   8      374.40      399.62      7.38 o
  -3   8   8     3543.49     3491.32     38.51 o
  -2   8   8     1822.57     2072.19     24.35 o
  -1   8   8     2731.35     2916.17     28.93 o
   0   8   8     2199.30     2328.07     26.75 o
   1   8   8       43.33       54.98      3.70 o
   2   8   8     1937.97     1891.58     24.64 o
   3   8   8      700.35      762.77     12.71 o
   4   8   8     2117.02     2123.17     33.36 o
   5   8   8      330.90      328.25     12.22 o
   6   8   8      650.96      674.31     23.17 o
   7   8   8      364.78      353.86     12.91 o
   8   8   8      108.67       85.10      8.36 o
   9   8   8      571.98      594.86     17.34 o
  10   8   8      261.88      253.27     14.30 o
  11   8   8      616.70      646.53     22.14 o
  12   8   8      635.79      583.83     24.17 o
  13   8   8       35.88       54.71     10.33 o
  14   8   8      151.62      199.56     13.43 o
  15   8   8       55.30       45.52     10.77 o
 -16   9   8      341.30      353.31     29.52 o
 -15   9   8       41.76       35.30      9.92 o
 -14   9   8      529.67      537.42     18.44 o
 -13   9   8      639.73      653.22     53.21 o
 -12   9   8      141.64      131.05      9.78 o
 -11   9   8     1401.35     1392.28     27.60 o
 -10   9   8      104.17       93.84      8.32 o
  -9   9   8     2293.88     2310.04     34.42 o
  -8   9   8      990.62     1004.32     16.81 o
  -7   9   8     1131.79     1117.68     16.16 o
  -6   9   8     2183.18     2121.18     26.26 o
  -5   9   8      213.48      209.12      6.14 o
  -4   9   8     3230.28     3275.12     36.49 o
  -3   9   8     1597.85     1619.30     22.73 o
  -2   9   8     3112.43     3126.03     37.76 o
  -1   9   8      916.46      853.35     11.60 o
   0   9   8     1975.87     2014.31     22.01 o
   1   9   8     2033.68     1947.41     23.03 o
   2   9   8        0.21        2.96      3.99 o
   3   9   8     3093.68     3092.24     38.12 o
   4   9   8      640.67      612.96     16.09 o
   5   9   8     1850.67     1751.09     34.10 o
   6   9   8     1515.46     1432.66     29.31 o
   7   9   8       36.10       43.46      7.44 o
   8   9   8     1110.65     1099.75     24.69 o
   9   9   8      181.58      170.61     10.39 o
  10   9   8      745.83      774.54     20.49 o
  11   9   8      333.10      330.26     14.36 o
  12   9   8       88.45      104.00     11.49 o
  13   9   8      173.44      195.04     13.40 o
  14   9   8        1.60        5.57      9.99 o
  15   9   8      539.06      527.94     20.54 o
 -16  10   8       53.67       28.08     17.64 o
 -15  10   8      192.05      184.67     13.24 o
 -14  10   8      301.54      281.69     14.53 o
 -13  10   8      169.76      166.10     20.13 o
 -12  10   8      172.49      190.88     11.05 o
 -11  10   8       22.41       14.84      7.38 o
 -10  10   8      581.41      591.01     16.55 o
  -9  10   8      136.38      119.63      7.72 o
  -8  10   8     1163.23     1139.75     23.41 o
  -7  10   8      939.47      917.14     14.45 o
  -6  10   8     2546.68     2462.12     29.92 o
  -5  10   8      419.63      393.05      8.42 o
  -4  10   8      815.09      798.21     15.86 o
  -3  10   8     1149.47     1159.01     16.67 o
  -2  10   8      648.46      639.60     11.26 o
  -1  10   8      487.62      446.53      9.19 o
   0  10   8      744.27      690.47     10.07 o
   1  10   8      141.72      124.79      4.92 o
   2  10   8      844.62      815.47     13.64 o
   3  10   8      672.48      678.82     16.72 o
   4  10   8     1065.49      990.47     19.29 o
   5  10   8     1393.87     1345.98     28.32 o
   6  10   8      347.26      331.32     13.35 o
   7  10   8     1185.04     1130.41     36.28 o
   8  10   8       57.41       58.77      8.52 o
   9  10   8      269.89      265.15     12.92 o
  10  10   8        1.98       -4.05      7.57 o
  11  10   8      263.76      237.27     12.62 o
  12  10   8       62.55       58.33     10.89 o
  13  10   8      336.16      367.19     17.97 o
  14  10   8        6.08       10.27     15.93 o
 -15  11   8        3.53       -9.64      9.64 o
 -14  11   8       18.79       20.26     12.14 o
 -13  11   8       27.62       23.94     11.56 o
 -12  11   8       58.28       61.09      9.94 o
 -11  11   8       74.86       82.05      9.13 o
 -10  11   8       15.01       21.28      7.48 o
  -9  11   8      238.27      204.81      8.20 o
  -8  11   8        0.33       -0.21      5.08 o
  -7  11   8       18.86       33.17      5.02 o
  -6  11   8      151.27      171.94      7.89 o
  -5  11   8      175.02      157.31      6.87 o
  -4  11   8       76.86       59.59     10.49 o
  -3  11   8      108.68      127.69      8.09 o
  -2  11   8       18.36       33.74      4.64 o
  -1  11   8       98.51       77.79      5.40 o
   0  11   8      129.58      132.41      5.07 o
   1  11   8        3.57        2.60      3.74 o
   2  11   8      408.04      412.92      9.92 o
   3  11   8       21.47       19.40      4.83 o
   4  11   8      680.56      703.38     13.94 o
   5  11   8      427.98      389.74     14.43 o
   6  11   8       14.23       11.58      7.22 o
   7  11   8      290.41      261.69     12.51 o
   8  11   8       31.46       24.53      8.25 o
   9  11   8       63.33       69.06      9.18 o
  10  11   8       57.94       48.77     14.02 o
  11  11   8       99.73      108.53     12.22 o
  12  11   8       25.23       10.89     11.03 o
  13  11   8        0.88       11.29     10.79 o
  14  11   8      193.78      207.28     15.12 o
 -15  12   8      151.53      147.21     26.25 o
 -14  12   8       35.79       31.27     17.81 o
 -13  12   8       33.21       45.02     15.34 o
 -12  12   8      154.49      161.17     15.16 o
 -11  12   8       95.85       93.14      9.54 o
 -10  12   8      619.37      692.81     16.27 o
  -9  12   8      271.20      270.42      9.28 o
  -8  12   8      496.22      510.14     12.06 o
  -7  12   8      233.06      246.11      8.00 o
  -6  12   8       70.44       76.70      6.67 o
  -5  12   8      774.73      874.81     14.67 o
  -4  12   8       24.08       27.87      4.49 o
  -3  12   8      377.51      397.78      9.92 o
  -2  12   8      792.50      832.83     13.77 o
  -1  12   8       15.10       10.53      4.30 o
   0  12   8      117.38      106.03      5.23 o
   1  12   8       81.09       86.47      5.03 o
   2  12   8      607.29      664.70     12.71 o
   3  12   8      226.83      206.74      7.48 o
   4  12   8      628.76      674.97     13.96 o
   5  12   8      962.01      969.62     30.04 o
   6  12   8      306.25      292.82     13.49 o
   7  12   8      693.81      699.19     19.83 o
   8  12   8      400.21      395.16     18.14 o
   9  12   8      162.77      201.61     12.22 o
  10  12   8      227.61      216.41     12.64 o
  11  12   8        9.97        3.82     12.50 o
  12  12   8      235.41      251.08     15.95 o
  13  12   8       15.59       -3.14     10.63 o
  14  12   8       26.59       57.56     15.07 o
 -14  13   8      335.76      343.92     20.53 o
 -13  13   8      444.11      453.44     46.96 o
 -12  13   8      186.64      177.16     15.71 o
 -11  13   8      553.02      589.02     26.44 o
 -10  13   8      331.12      338.98     12.63 o
  -9  13   8      320.65      340.97     11.08 o
  -8  13   8      270.24      284.36      9.59 o
  -7  13   8      778.65      809.90     16.56 o
  -6  13   8      850.23      876.26     15.98 o
  -5  13   8       61.07       56.66      5.38 o
  -4  13   8     1401.43     1422.66     19.99 o
  -3  13   8      332.71      378.41      9.54 o
  -2  13   8      694.10      688.17     13.97 o
  -1  13   8      845.46      956.30     16.16 o
   0  13   8       47.69       48.22      4.71 o
   1  13   8     1191.38     1195.12     17.51 o
   2  13   8       11.56       14.34      5.10 o
   3  13   8     1268.52     1277.16     19.44 o
   4  13   8     1285.51     1283.87     19.65 o
   5  13   8      191.03      193.83      9.75 o
   6  13   8     1049.73     1073.17     36.76 o
   7  13   8      547.51      535.88     22.47 o
   8  13   8      760.80      758.87     21.31 o
   9  13   8        3.87        2.51      8.84 o
  10  13   8      303.88      328.41     18.64 o
  11  13   8       53.86       71.28     21.02 o
  12  13   8       23.43       28.32     11.65 o
  13  13   8      296.97      310.53     17.98 o
 -14  14   8       49.46       62.84     14.11 o
 -13  14   8      271.66      257.93     18.66 o
 -12  14   8      258.23      231.39     17.68 o
 -11  14   8       28.94       23.87     13.06 o
 -10  14   8      719.04      744.32     17.67 o
  -9  14   8      107.75      102.86      8.37 o
  -8  14   8      379.64      393.46     11.25 o
  -7  14   8      556.17      579.66     13.55 o
  -6  14   8      167.90      159.27      8.88 o
  -5  14   8     1026.12      978.12     19.00 o
  -4  14   8      105.19      126.45      6.06 o
  -3  14   8     1720.34     1674.16     25.42 o
  -2  14   8      611.07      630.66     12.83 o
  -1  14   8     1468.02     1452.10     21.87 o
   0  14   8     1786.28     1798.77     23.71 o
   1  14   8      329.11      307.18     14.34 o
   2  14   8      654.70      675.97     20.01 o
   3  14   8       74.62       84.13      6.37 o
   4  14   8     1972.22     1932.69     31.54 o
   5  14   8      559.20      564.72     16.06 o
   6  14   8      863.79      846.31     22.72 o
   7  14   8      199.11      196.61     12.31 o
   8  14   8       12.51       25.82      9.23 o
   9  14   8      451.68      492.91     21.25 o
  10  14   8      144.69      148.67     34.13 o
  11  14   8      529.02      561.92     25.19 o
  12  14   8      105.24      115.87     14.40 o
  13  14   8       25.04       22.42     15.29 o
 -13  15   8        1.15        0.28     15.11 o
 -12  15   8       32.53       24.03     13.12 o
 -11  15   8      104.32       89.53     11.61 o
 -10  15   8       71.88       61.43     10.33 o
  -9  15   8      255.99      238.92     10.99 o
  -8  15   8      130.05      134.49      8.53 o
  -7  15   8      601.78      557.68     14.98 o
  -6  15   8      139.50      110.01      8.60 o
  -5  15   8       17.86        9.66      6.94 o
  -4  15   8      661.86      593.71     12.67 o
  -3  15   8      128.90      121.37      7.08 o
  -2  15   8      914.65      882.37     15.80 o
  -1  15   8       15.82       15.13      5.47 o
   0  15   8      628.94      598.48     14.16 o
   1  15   8      392.96      362.00     12.37 o
   2  15   8       49.02       38.08      6.53 o
   3  15   8     1108.24     1071.50     17.81 o
   4  15   8       20.33       19.22      6.05 o
   5  15   8      298.13      294.46     12.00 o
   6  15   8      109.80      110.13     11.03 o
   7  15   8      339.35      326.88     15.57 o
   8  15   8       94.00       75.08     10.66 o
   9  15   8        2.84        5.54     19.12 o
  10  15   8      671.29      635.07     24.68 o
  11  15   8       10.29        4.34     12.13 o
  12  15   8      227.29      227.87     17.36 o
 -13  16   8       32.32       48.70     14.44 o
 -12  16   8       27.27       23.08     13.52 o
 -11  16   8       10.26        2.42     12.43 o
 -10  16   8        1.64        3.80      9.77 o
  -9  16   8        2.03       -8.68      8.68 o
  -8  16   8       76.22       80.83      9.01 o
  -7  16   8       62.65       75.20      8.71 o
  -6  16   8        0.01       -7.18      7.18 o
  -5  16   8      200.25      214.93     10.31 o
  -4  16   8       20.63       13.50      6.39 o
  -3  16   8       22.16       26.17      5.86 o
  -2  16   8      361.94      383.44     10.95 o
  -1  16   8       67.40       63.41      6.30 o
   0  16   8      552.83      568.78     14.64 o
   1  16   8      118.21      117.13      8.58 o
   2  16   8      208.76      239.40     10.79 o
   3  16   8      688.35      685.52     15.60 o
   4  16   8      119.72      135.68      7.84 o
   5  16   8       68.78       61.81      7.48 o
   6  16   8       23.50       18.81      8.28 o
   7  16   8       19.36       33.10     10.06 o
   8  16   8      446.00      445.63     21.45 o
   9  16   8       14.10       16.96     15.83 o
  10  16   8      313.36      333.16     22.56 o
  11  16   8        1.64      -11.32     11.97 o
  12  16   8       40.83       48.08     23.93 o
 -12  17   8       44.86       22.39     11.43 o
 -11  17   8      114.35      117.80     15.84 o
 -10  17   8       21.23       23.95     13.33 o
  -9  17   8      338.97      375.62     31.64 o
  -8  17   8      363.38      417.72     15.96 o
  -7  17   8      156.05      159.83     10.34 o
  -6  17   8      644.90      678.07     17.17 o
  -5  17   8        0.09       -7.42      8.58 o
  -4  17   8      410.06      455.68     14.08 o
  -3  17   8       90.32       94.09      6.51 o
  -2  17   8      300.43      300.57     10.02 o
  -1  17   8      896.25      966.80     16.97 o
   0  17   8      167.11      183.77      8.79 o
   1  17   8     1653.03     1711.38     30.57 o
   2  17   8      225.09      213.13     10.71 o
   3  17   8       16.27       11.50      7.65 o
   4  17   8      479.49      516.30     14.41 o
   5  17   8       94.42       95.28      8.31 o
   6  17   8     1087.35     1182.43     24.64 o
   7  17   8       24.69        4.01     11.89 o
   8  17   8      226.80      245.57     17.65 o
   9  17   8      207.00      188.10     36.46 o
  10  17   8      318.94      346.86     28.79 o
  11  17   8      264.25      286.40     19.36 o
 -11  18   8        3.82        7.90     10.79 o
 -10  18   8      623.04      649.64     52.37 o
  -9  18   8       12.94       13.45     12.46 o
  -8  18   8      609.92      619.35     23.88 o
  -7  18   8      330.19      319.91     14.00 o
  -6  18   8        6.76        2.05      8.88 o
  -5  18   8      645.10      625.38     16.73 o
  -4  18   8       15.44       12.38      8.05 o
  -3  18   8     1284.59     1322.51     20.97 o
  -2  18   8        2.63       -0.96      6.08 o
  -1  18   8      371.92      379.16     11.26 o
   0  18   8      709.48      692.98     23.98 o
   1  18   8      269.11      238.74     12.74 o
   2  18   8      827.10      835.34     19.70 o
   3  18   8       42.72       33.30      8.46 o
   4  18   8      352.02      370.98     14.21 o
   5  18   8       61.02       79.16      9.26 o
   6  18   8      344.06      355.14     16.45 o
   7  18   8      622.43      651.31     21.47 o
   8  18   8       56.90       66.83     13.89 o
   9  18   8      490.03      520.10     24.54 o
  10  18   8       23.72       32.29     14.12 o
 -11  19   8       28.08       31.43     19.86 o
 -10  19   8        7.86       15.57     13.23 o
  -9  19   8       71.63       68.56     31.56 o
  -8  19   8      154.65      132.58     14.73 o
  -7  19   8       76.51       51.09     16.62 o
  -6  19   8      332.75      282.79     15.89 o
  -5  19   8      359.68      351.03     24.19 o
  -4  19   8      285.92      261.65     12.43 o
  -3  19   8       29.30       30.20      7.26 o
  -2  19   8      111.54      113.84      7.26 o
  -1  19   8      163.83      152.14      9.09 o
   0  19   8      460.04      462.98     17.03 o
   1  19   8      330.79      305.07     19.85 o
   2  19   8        4.89       -6.17      8.81 o
   3  19   8      505.67      444.56     15.62 o
   4  19   8        0.58       -8.64      9.10 o
   5  19   8       43.14       60.20     12.09 o
   6  19   8       82.97       84.94     11.25 o
   7  19   8       33.50       52.47     11.59 o
   8  19   8      167.16      186.01     17.44 o
   9  19   8       22.94       29.32     14.35 o
 -10  20   8       19.81      -13.26     13.30 o
  -9  20   8       71.54       79.75     19.10 o
  -8  20   8        2.04       22.04     16.76 o
  -7  20   8        0.13        1.90     13.16 o
  -6  20   8       23.65       10.54     12.04 o
  -5  20   8       19.59       31.36     11.97 o
  -4  20   8      109.58      126.17     13.39 o
  -3  20   8       53.69       29.03      8.65 o
  -2  20   8       30.94       27.30      7.29 o
  -1  20   8        5.11        0.72      7.44 o
   0  20   8       91.16      103.08     16.23 o
   1  20   8       72.91       61.92     10.19 o
   2  20   8       33.03       19.82      9.83 o
   3  20   8      371.06      350.07     14.50 o
   4  20   8      241.27      182.40     19.95 o
   5  20   8      189.28      207.38     27.31 o
   6  20   8       87.44       82.69     12.77 o
   7  20   8        1.88        8.87     13.56 o
   8  20   8       50.07       43.35     12.03 o
  -9  21   8       48.00       34.48     23.08 o
  -8  21   8      293.32      298.14     18.63 o
  -7  21   8       82.49       63.80     16.00 o
  -6  21   8      553.05      527.15     23.00 o
  -5  21   8      148.90      114.33     13.73 o
  -4  21   8       62.47       84.49     13.04 o
  -3  21   8       54.47       59.12     12.08 o
  -2  21   8       64.02       77.58     11.26 o
  -1  21   8      872.42      893.85     30.85 o
   0  21   8       40.23       44.80     11.48 o
   1  21   8      296.78      280.90     16.08 o
   2  21   8      133.66      113.29     13.17 o
   3  21   8      313.19      310.04     26.21 o
   4  21   8       61.43       81.85     13.29 o
   5  21   8        3.13       20.35     14.04 o
   6  21   8      367.17      405.68     21.52 o
   7  21   8        6.69       -3.82     26.03 o
  -7  22   8       62.93       85.52     14.40 o
  -6  22   8        6.64       14.10     17.17 o
  -5  22   8      265.68      283.63     25.04 o
  -4  22   8      125.87      112.78     13.91 o
  -3  22   8      506.30      579.31     22.12 o
  -2  22   8      192.06      195.11     16.12 o
  -1  22   8       45.36       47.35     11.33 o
   0  22   8      222.12      254.21     15.58 o
   1  22   8       12.15        0.83     11.18 o
   2  22   8      149.15      177.18     14.71 o
   3  22   8      150.96      135.50     14.31 o
   4  22   8      101.24      147.95     14.96 o
   5  22   8      324.67      333.29     29.42 o
   6  22   8        5.25       -8.32     15.96 o
  -5  23   8       45.82       52.15     16.17 o
  -4  23   8       63.24      101.34     15.17 o
  -3  23   8       41.30       27.74     16.35 o
  -2  23   8       82.05       95.76     17.04 o
  -1  23   8        2.43       -5.93     15.25 o
   0  23   8        3.31        2.99     11.20 o
   1  23   8       14.83       14.34     11.87 o
   2  23   8        1.37       -9.06     11.84 o
   3  23   8      599.46      529.82     34.11 o
   4  23   8       36.18       13.14     12.49 o
  -1  24   8       75.98       60.69     17.32 o
   0  24   8      143.55      121.93     13.40 o
   1  24   8        0.78        6.66     11.97 o
 -17   1   9       51.63       32.87     12.29 o
 -16   1   9       54.74       66.68     12.39 o
 -15   1   9      156.73      137.31     13.43 o
 -14   1   9       22.99       21.67     10.96 o
 -13   1   9      205.03      186.14     10.05 o
 -12   1   9       21.37       10.00      6.69 o
 -11   1   9     1195.56     1240.61     24.16 o
 -10   1   9      124.28      105.44      7.63 o
  -9   1   9      553.44      549.79     18.26 o
  -8   1   9      445.53      415.22      9.53 o
  -7   1   9        4.23       -4.18      4.18 o
  -6   1   9     1284.67     1180.91     17.29 o
  -5   1   9      708.09      655.75      8.99 o
  -4   1   9     2023.20     2127.84     21.93 o
  -3   1   9     1143.94     1126.84     13.00 o
  -2   1   9     4403.14     4704.51     45.11 o
  -1   1   9     2610.34     2789.21     33.59 o
   0   1   9      400.28      375.80      7.77 o
   1   1   9     7283.63     7831.06     93.62 o
   2   1   9        6.26       -4.51      4.51 o
   3   1   9     1082.26     1004.62     19.35 o
   4   1   9      357.22      349.96     15.35 o
   5   1   9      724.77      642.46     19.11 o
   6   1   9      777.91      757.67     33.46 o
   7   1   9      161.31      126.40      9.42 o
   8   1   9      325.59      293.93     13.28 o
   9   1   9      309.70      295.48     13.88 o
  10   1   9      146.07      155.96     10.52 o
  11   1   9      886.80      927.08     29.66 o
  12   1   9       11.94        2.34      7.79 o
  13   1   9      709.43      714.48     21.35 o
  14   1   9       30.52       21.24      8.57 o
  15   1   9      176.72      188.71     11.64 o
 -16   2   9       89.45       74.08     12.99 o
 -15   2   9      364.51      361.71     20.55 o
 -14   2   9      608.84      551.71     21.41 o
 -13   2   9      523.79      513.71     15.22 o
 -12   2   9     1632.90     1630.82     29.96 o
 -11   2   9       47.37       43.75      6.96 o
 -10   2   9     1285.92     1236.78     23.84 o
  -9   2   9     1595.04     1590.94     28.53 o
  -8   2   9      671.40      622.37     11.12 o
  -7   2   9     4371.81     4372.58     49.38 o
  -6   2   9       93.00       78.95      4.73 o
  -5   2   9     9731.83    10030.79     93.29 o
  -4   2   9       61.22       56.06      3.82 o
  -3   2   9      499.80      381.41      9.63 o
  -2   2   9     4232.69     4467.23     51.98 o
  -1   2   9      664.89      566.45     12.23 o
   0   2   9    10377.07    11147.07    120.44 o
   1   2   9      134.12      136.55      4.98 o
   2   2   9     3935.00     3955.62     55.19 o
   3   2   9     2029.05     2112.43     31.32 o
   4   2   9     1783.81     1667.85     37.40 o
   5   2   9      775.37      714.28     20.17 o
   6   2   9        3.39       -9.90      9.90 o
   7   2   9     1962.27     1901.80     41.74 o
   8   2   9      110.65      101.18     10.09 o
   9   2   9     1664.62     1629.60     37.01 o
  10   2   9      300.29      271.07     13.93 o
  11   2   9       95.65      100.79      9.92 o
  12   2   9      345.98      348.17     15.73 o
  13   2   9        1.19       -8.08      8.08 o
  14   2   9      188.85      208.16     12.23 o
  15   2   9        0.45        6.81      8.44 o
 -16   3   9      310.05      298.67     17.96 o
 -15   3   9      471.25      455.43     36.02 o
 -14   3   9      222.07      231.36     15.63 o
 -13   3   9      967.29     1015.75     22.01 o
 -12   3   9       22.12       19.16      6.95 o
 -11   3   9      809.95      783.77     18.25 o
 -10   3   9       97.05       69.34      6.54 o
  -9   3   9      762.93      708.91     13.41 o
  -8   3   9     1682.37     1754.91     22.46 o
  -7   3   9     1365.54     1347.81     18.19 o
  -6   3   9      869.10      874.84     13.14 o
  -5   3   9      117.96      108.29      4.71 o
  -4   3   9      464.55      358.34      6.59 o
  -3   3   9     5080.59     5567.89     56.31 o
  -2   3   9      791.39      708.09     20.87 o
  -1   3   9     3431.36     3587.46     38.55 o
   0   3   9        6.80       -4.38      4.38 o
   1   3   9      725.98      582.45     12.48 o
   2   3   9      310.52      301.93     12.48 o
   3   3   9      565.68      472.32     10.36 o
   4   3   9     3614.00     3596.53     62.01 o
   5   3   9      700.49      733.93     17.87 o
   6   3   9     1675.01     1700.53     32.81 o
   7   3   9       62.23       69.57      7.54 o
   8   3   9       49.77       51.92      7.03 o
   9   3   9      279.82      236.71     19.35 o
  10   3   9      215.83      189.61     11.52 o
  11   3   9      406.50      391.60     15.85 o
  12   3   9      154.07      143.85     27.81 o
  13   3   9      213.02      207.46     12.84 o
  14   3   9        6.96       13.82      8.59 o
  15   3   9       62.85       95.95     10.25 o
 -16   4   9       24.51        7.33     11.53 o
 -15   4   9       60.96       65.53     12.48 o
 -14   4   9        0.59        1.56     10.22 o
 -13   4   9        0.46       -6.63      6.78 o
 -12   4   9       47.86       40.34      7.20 o
 -11   4   9       52.99       45.76      6.45 o
 -10   4   9       25.87       26.96      5.86 o
  -9   4   9       44.73       43.79      5.35 o
  -8   4   9      404.94      390.22      8.96 o
  -7   4   9       24.01       22.23      4.22 o
  -6   4   9      851.42      841.96     12.94 o
  -5   4   9      583.87      591.75      8.43 o
  -4   4   9        0.05        3.03      2.87 o
  -3   4   9     1360.09     1346.32     17.06 o
  -2   4   9      781.09      949.12     14.69 o
  -1   4   9       92.01       74.30      4.00 o
   0   4   9     1572.57     1901.31     23.04 o
   1   4   9      199.46      207.07      6.01 o
   2   4   9      605.92      580.85     11.39 o
   3   4   9        9.03        0.20      4.11 o
   4   4   9       47.97       25.75     11.43 o
   5   4   9     1595.51     1467.19     29.23 o
   6   4   9       10.30       -0.88     10.14 o
   7   4   9     1469.98     1435.30     28.88 o
   8   4   9      128.52      137.74      8.91 o
   9   4   9      280.14      270.24     11.98 o
  10   4   9       14.23        5.95      7.29 o
  11   4   9        7.45       -0.33      7.21 o
  12   4   9        1.81        5.35      8.40 o
  13   4   9       40.81       38.01      9.38 o
  14   4   9        1.22       -2.92      8.64 o
  15   4   9       11.97        7.95      9.07 o
 -16   5   9      117.23      139.43     14.44 o
 -15   5   9        0.91      -10.58     10.58 o
 -14   5   9       25.87       34.08     10.92 o
 -13   5   9      115.30      119.83      9.14 o
 -12   5   9        2.51        5.89      6.12 o
 -11   5   9      489.26      492.92     13.17 o
 -10   5   9       54.59       52.47      6.32 o
  -9   5   9       55.82       63.02      5.62 o
  -8   5   9      355.97      372.63      8.83 o
  -7   5   9        0.07       11.58      4.12 o
  -6   5   9      975.00     1016.91     14.83 o
  -5   5   9        1.27        3.82      2.87 o
  -4   5   9      160.51      168.02      4.94 o
  -3   5   9      226.72      223.94      6.34 o
  -2   5   9      290.23      271.91     11.28 o
  -1   5   9      173.64      168.57      4.91 o
   0   5   9        0.06        3.79      2.99 o
   1   5   9      719.36      772.66     11.68 o
   2   5   9        8.14       11.80      4.22 o
   3   5   9        0.82       -3.15      4.11 o
   4   5   9     2044.68     2101.66     38.84 o
   5   5   9       39.49       41.38      6.76 o
   6   5   9     2395.23     2439.40     44.46 o
   7   5   9      203.56      207.01     12.87 o
   8   5   9      351.38      371.54     13.61 o
   9   5   9       23.29       19.56      7.06 o
  10   5   9        0.81       -0.17      6.89 o
  11   5   9       13.39       14.12      7.54 o
  12   5   9       20.27        7.09      8.58 o
  13   5   9       47.84       66.57     10.10 o
  14   5   9        0.41        2.55      9.17 o
  15   5   9       10.74       -0.02     10.63 o
 -16   6   9      105.30       90.57     13.69 o
 -15   6   9       96.13       89.16     17.52 o
 -14   6   9      924.92      919.92     35.59 o
 -13   6   9        5.99        5.14      7.23 o
 -12   6   9      408.02      460.63     13.33 o
 -11   6   9       11.55        4.30      5.94 o
 -10   6   9      433.22      418.03     11.96 o
  -9   6   9      540.29      577.69     11.12 o
  -8   6   9      858.79      847.73     14.65 o
  -7   6   9      572.53      638.97     11.13 o
  -6   6   9       39.11       35.23      4.46 o
  -5   6   9     2347.93     2410.40     24.37 o
  -4   6   9       27.00       24.33      3.26 o
  -3   6   9      989.83      966.16     15.48 o
  -2   6   9     2004.05     2016.97     27.21 o
  -1   6   9      146.86      178.21      4.98 o
   0   6   9     2164.03     2078.12     22.92 o
   1   6   9      190.57      200.68      6.75 o
   2   6   9     1161.34     1177.41     18.29 o
   3   6   9      435.03      413.78      9.96 o
   4   6   9      709.05      736.41     18.15 o
   5   6   9     1020.16      886.73     20.62 o
   6   6   9      475.60      394.94     13.43 o
   7   6   9     1919.17     1835.54     35.57 o
   8   6   9      378.36      369.74     13.79 o
   9   6   9      174.39      157.70     10.84 o
  10   6   9      426.93      420.45     19.30 o
  11   6   9        3.94        0.56      7.54 o
  12   6   9      601.77      614.40     22.57 o
  13   6   9        4.17       -8.29     13.30 o
  14   6   9      266.81      320.36     16.45 o
  15   6   9      230.57      249.26     15.51 o
 -16   7   9      636.01      607.10     24.58 o
 -15   7   9       32.51       32.85     12.06 o
 -14   7   9      187.23      185.39     15.26 o
 -13   7   9      332.88      307.52     17.66 o
 -12   7   9       16.76        7.05      6.62 o
 -11   7   9     1635.11     1589.25     26.69 o
 -10   7   9      408.08      412.26     12.22 o
  -9   7   9     1702.28     1682.79     22.18 o
  -8   7   9     2667.35     2737.41     32.56 o
  -7   7   9      388.28      393.83      9.09 o
  -6   7   9     3971.41     3889.07     43.92 o
  -5   7   9       24.08       26.78      3.24 o
  -4   7   9     4260.78     4106.49     42.08 o
  -3   7   9      386.15      416.24      9.34 o
  -2   7   9     3015.53     2966.97     38.47 o
  -1   7   9      294.68      273.42      6.80 o
   0   7   9       85.51       96.20      4.52 o
   1   7   9     1403.43     1298.15     17.37 o
   2   7   9      218.55      225.62      7.65 o
   3   7   9     1543.85     1526.44     22.60 o
   4   7   9      951.40      906.40     22.92 o
   5   7   9      107.95      101.70      8.31 o
   6   7   9     2317.77     2216.26     41.51 o
   7   7   9      153.44      162.46      9.69 o
   8   7   9     1383.23     1307.84     27.80 o
   9   7   9      270.90      235.03     11.56 o
  10   7   9      326.83      344.70     14.00 o
  11   7   9       89.59       99.52      9.55 o
  12   7   9      171.84      168.59     18.23 o
  13   7   9      136.90      154.96     12.51 o
  14   7   9        1.22        5.00      9.76 o
 -16   8   9       52.85       52.74     13.48 o
 -15   8   9        3.68       24.03     11.82 o
 -14   8   9      225.97      224.50     26.40 o
 -13   8   9        1.10       10.72      8.89 o
 -12   8   9      752.89      753.59     17.09 o
 -11   8   9        2.49       -4.59      6.29 o
 -10   8   9      460.56      442.64     12.89 o
  -9   8   9      100.01       82.38      6.64 o
  -8   8   9      265.99      243.38      7.67 o
  -7   8   9      496.51      471.37      9.90 o
  -6   8   9        0.61       -1.97      4.25 o
  -5   8   9      101.80      113.13      4.40 o
  -4   8   9     1145.08     1172.10     17.81 o
  -3   8   9     1225.19     1179.34     17.91 o
  -2   8   9     1004.72      962.97     15.43 o
  -1   8   9     1603.72     1545.71     25.04 o
   0   8   9     2053.02     2109.42     24.81 o
   1   8   9      367.52      445.37      8.86 o
   2   8   9     1359.38     1353.22     20.68 o
   3   8   9      224.01      247.04      8.56 o
   4   8   9      563.77      547.78     13.68 o
   5   8   9       17.64       25.76      6.79 o
   6   8   9      708.79      673.38     18.13 o
   7   8   9       92.63       83.12      8.51 o
   8   8   9        4.19        6.45      7.14 o
   9   8   9      296.34      247.32     12.08 o
  10   8   9      196.50      184.00     11.11 o
  11   8   9      292.12      272.47     23.93 o
  12   8   9       94.46      106.34     11.70 o
  13   8   9        0.86       -7.69      9.67 o
  14   8   9      119.80      136.55     12.77 o
 -15   9   9       60.24       61.08     14.73 o
 -14   9   9       60.47       51.13     11.96 o
 -13   9   9      109.48      147.81     12.29 o
 -12   9   9      314.57      305.18     11.80 o
 -11   9   9      102.66      117.82      8.52 o
 -10   9   9        8.91        9.41      5.79 o
  -9   9   9       54.55       58.14      6.14 o
  -8   9   9        4.59       14.64      5.31 o
  -7   9   9        2.50        8.02      4.99 o
  -6   9   9       56.52       85.83      5.54 o
  -5   9   9        7.34        4.17      3.70 o
  -4   9   9       15.10       30.89      5.73 o
  -3   9   9      787.14      845.09     14.34 o
  -2   9   9      505.00      545.11     11.07 o
  -1   9   9      557.79      567.55     12.92 o
   0   9   9     1602.90     1737.35     19.64 o
   1   9   9      109.90      100.56      5.53 o
   2   9   9       93.63       87.51      7.01 o
   3   9   9      559.06      559.36     12.10 o
   4   9   9      218.11      232.09     13.77 o
   5   9   9     1489.16     1373.27     28.97 o
   6   9   9        0.25       -1.82      6.89 o
   7   9   9      364.59      346.67     20.10 o
   8   9   9      229.85      206.62     19.18 o
   9   9   9      160.17      174.55     11.14 o
  10   9   9      156.22      137.31     14.00 o
  11   9   9       75.81       78.15     11.01 o
  12   9   9      120.26      103.99     11.89 o
  13   9   9        2.48       -9.95      9.95 o
  14   9   9       32.03       49.52     11.43 o
 -15  10   9       11.17        5.67      9.87 o
 -14  10   9      177.75      173.50     12.85 o
 -13  10   9       46.00       50.90     10.48 o
 -12  10   9      916.67      919.85     25.45 o
 -11  10   9      137.10      112.34     10.83 o
 -10  10   9      227.80      253.32     10.42 o
  -9  10   9      370.19      364.10     10.77 o
  -8  10   9      112.04      116.16      6.83 o
  -7  10   9      880.53      920.13     15.85 o
  -6  10   9        1.39       -3.41      5.38 o
  -5  10   9     1555.35     1542.89     25.29 o
  -4  10   9       22.37       28.27      4.73 o
  -3  10   9      881.14      892.47     15.02 o
  -2  10   9      628.31      634.13     12.23 o
  -1  10   9      322.77      316.40     10.72 o
   0  10   9     1054.45     1100.34     14.81 o
   1  10   9      117.13      144.11      6.43 o
   2  10   9      948.99      966.72     16.65 o
   3  10   9      732.32      790.86     14.90 o
   4  10   9      665.24      685.26     16.01 o
   5  10   9      876.99      879.34     26.57 o
   6  10   9       44.32       46.00      8.11 o
   7  10   9     1322.48     1282.42     28.14 o
   8  10   9       59.73       60.88      8.89 o
   9  10   9      350.88      394.99     15.60 o
  10  10   9      157.15      165.25     11.61 o
  11  10   9      145.94      128.30     12.71 o
  12  10   9       95.07      106.40     12.30 o
  13  10   9       90.55       89.74     12.41 o
  14  10   9       41.92       71.14     13.43 o
 -15  11   9      134.72      114.40     12.59 o
 -14  11   9      307.11      303.51     24.47 o
 -13  11   9      239.79      268.25     14.93 o
 -12  11   9       19.67       20.36     11.69 o
 -11  11   9      804.35      847.81     21.15 o
 -10  11   9      448.40      480.82     13.96 o
  -9  11   9      600.39      650.63     13.90 o
  -8  11   9      458.30      461.83     11.86 o
  -7  11   9       98.93       87.49      7.04 o
  -6  11   9     1239.54     1292.87     21.62 o
  -5  11   9      431.30      502.21     13.97 o
  -4  11   9      936.22      963.93     15.00 o
  -3  11   9     1382.34     1449.19     21.55 o
  -2  11   9      525.74      539.93     11.52 o
  -1  11   9     2234.07     2331.76     31.59 o
   0  11   9       67.19       63.95      4.74 o
   1  11   9     6278.97     6616.05     77.62 o
   2  11   9      608.40      678.58     13.85 o
   3  11   9     1854.48     1910.13     28.01 o
   4  11   9      573.25      581.62     13.01 o
   5  11   9      254.30      258.19     12.34 o
   6  11   9      762.16      782.16     20.74 o
   7  11   9        1.05       -0.59      7.69 o
   8  11   9     1124.23     1133.86     26.61 o
   9  11   9      194.63      184.05     11.91 o
  10  11   9      292.16      323.56     17.39 o
  11  11   9      898.14      909.63     27.94 o
  12  11   9        4.03       -3.81     10.71 o
  13  11   9      355.83      404.02     29.62 o
 -14  12   9      265.64      244.48     16.99 o
 -13  12   9      223.43      216.71     17.50 o
 -12  12   9      287.83      241.51     17.54 o
 -11  12   9        6.28        4.76      8.06 o
 -10  12   9      838.98      850.26     19.21 o
  -9  12   9      254.51      245.57      9.41 o
  -8  12   9      413.03      398.05     12.40 o
  -7  12   9      777.83      778.48     17.95 o
  -6  12   9        3.36        4.38      6.64 o
  -5  12   9     1393.24     1376.82     22.02 o
  -4  12   9      465.88      459.43     11.43 o
  -3  12   9     2390.10     2401.29     32.74 o
  -2  12   9     1136.40     1147.38     20.65 o
  -1  12   9      799.03      807.31     14.51 o
   0  12   9     1704.14     1709.87     24.00 o
   1  12   9       24.17       28.80      6.49 o
   2  12   9     1620.06     1597.49     24.49 o
   3  12   9       40.49       47.43      6.18 o
   4  12   9      864.45      850.72     16.34 o
   5  12   9      393.23      392.23     14.52 o
   6  12   9      362.49      379.29     15.15 o
   7  12   9      224.29      227.00     12.52 o
   8  12   9       22.13       32.05      9.03 o
   9  12   9      363.83      368.22     16.19 o
  10  12   9        6.10       15.55     10.70 o
  11  12   9      156.47      177.05     14.71 o
  12  12   9      204.65      214.79     16.01 o
  13  12   9        8.59       35.67     12.02 o
 -14  13   9       36.07       16.06     10.95 o
 -13  13   9       37.81       21.18     13.25 o
 -12  13   9       85.21       84.81     14.67 o
 -11  13   9       42.32       43.11     11.05 o
 -10  13   9        0.28       -0.91      7.16 o
  -9  13   9       56.60       51.59      7.75 o
  -8  13   9        5.18       -2.32      7.37 o
  -7  13   9        7.13       10.37      7.33 o
  -6  13   9      161.29      128.85      8.34 o
  -5  13   9       62.76       52.86      5.69 o
  -4  13   9      715.63      679.02     13.10 o
  -3  13   9      110.16      103.90      6.88 o
  -2  13   9      114.69      120.16      7.22 o
  -1  13   9       26.84       29.38      5.97 o
   0  13   9      191.73      174.33      7.97 o
   1  13   9       85.85      105.91      7.64 o
   2  13   9      144.42      141.93      7.50 o
   3  13   9      319.01      316.12     10.47 o
   4  13   9        5.03       11.75      6.11 o
   5  13   9       50.89       47.54      7.74 o
   6  13   9        1.08       -7.16     10.84 o
   7  13   9       44.75       40.58      9.37 o
   8  13   9       67.00       92.34     20.37 o
   9  13   9        0.33        9.39     16.06 o
  10  13   9      166.70      165.47     38.94 o
  11  13   9       41.54       42.80     12.35 o
  12  13   9        4.04        6.65     11.84 o
 -13  14   9        4.67        4.12     19.26 o
 -12  14   9      184.92      242.31     21.19 o
 -11  14   9        7.91       -1.81     10.15 o
 -10  14   9      100.18      126.22     10.20 o
  -9  14   9      461.19      487.93     15.83 o
  -8  14   9       16.67       10.69      8.43 o
  -7  14   9      423.64      477.07     14.15 o
  -6  14   9      705.81      659.66     15.97 o
  -5  14   9      282.36      317.97     12.79 o
  -4  14   9      760.70      795.29     20.07 o
  -3  14   9       23.37       43.51      6.44 o
  -2  14   9      504.39      611.62     12.82 o
  -1  14   9        0.56       -3.83      5.15 o
   0  14   9      996.52     1097.34     22.30 o
   1  14   9      318.59      315.91     13.13 o
   2  14   9      227.79      251.68     10.54 o
   3  14   9      219.94      231.13     12.07 o
   4  14   9       62.44       48.93      6.77 o
   5  14   9       71.31       90.00      8.88 o
   6  14   9      256.51      253.68     13.67 o
   7  14   9      301.53      316.02     15.20 o
   8  14   9       84.00      107.38     13.40 o
   9  14   9       10.90        7.40     11.40 o
  10  14   9      190.29      222.01     18.50 o
  11  14   9      143.31      119.35     14.71 o
  12  14   9      118.57      135.20     15.09 o
 -13  15   9       83.89       97.49     15.65 o
 -12  15   9       13.20       11.39     11.16 o
 -11  15   9      163.99      169.70     16.57 o
 -10  15   9      107.42      133.54     11.83 o
  -9  15   9      273.51      297.91     15.30 o
  -8  15   9      164.62      174.44     11.50 o
  -7  15   9      204.71      188.90     10.09 o
  -6  15   9      842.79      870.19     20.65 o
  -5  15   9        1.21        3.71      7.57 o
  -4  15   9      920.89      954.15     18.96 o
  -3  15   9      725.32      817.26     15.18 o
  -2  15   9      721.96      721.32     14.28 o
  -1  15   9     1288.62     1368.85     29.08 o
   0  15   9      240.72      241.98      9.90 o
   1  15   9      455.05      456.26     15.73 o
   2  15   9      160.14      161.37     10.41 o
   3  15   9      803.02      838.70     18.64 o
   4  15   9      916.24      926.64     17.97 o
   5  15   9      444.88      467.81     15.18 o
   6  15   9       27.83       60.71     13.62 o
   7  15   9       16.05        6.89      9.46 o
   8  15   9      239.33      267.27     17.42 o
   9  15   9      575.24      550.01     23.92 o
  10  15   9      264.40      288.43     18.54 o
  11  15   9      191.66      193.23     16.56 o
 -12  16   9      114.68      162.52     32.34 o
 -11  16   9       51.72       44.44     12.45 o
 -10  16   9      547.73      543.24     23.19 o
  -9  16   9       79.18       83.69     13.50 o
  -8  16   9       81.63       76.48     12.97 o
  -7  16   9      361.90      376.42     15.70 o
  -6  16   9       15.01        9.82      8.23 o
  -5  16   9      601.31      606.04     17.09 o
  -4  16   9        2.72       12.75      6.95 o
  -3  16   9      292.95      297.80      9.89 o
  -2  16   9      179.58      193.60      8.16 o
  -1  16   9       52.61       48.52      6.23 o
   0  16   9      232.43      251.20     12.41 o
   1  16   9        0.58       -0.23      8.24 o
   2  16   9      567.97      613.95     18.24 o
   3  16   9      161.36      174.21     10.11 o
   4  16   9      549.57      531.60     15.72 o
   5  16   9      910.93      961.17     23.48 o
   6  16   9        0.44        0.45      8.30 o
   7  16   9      502.94      497.47     28.30 o
   8  16   9      340.39      260.27     30.27 o
   9  16   9      408.82      445.99     22.70 o
  10  16   9       48.27       71.49     13.85 o
  11  16   9       67.42       95.78     18.46 o
 -11  17   9      183.54      162.19     16.60 o
 -10  17   9        6.12        1.54     12.89 o
  -9  17   9       75.91       66.21     13.42 o
  -8  17   9        0.41        6.25     20.27 o
  -7  17   9      320.72      307.16     14.15 o
  -6  17   9      204.24      170.84     11.61 o
  -5  17   9        0.41        5.83      9.43 o
  -4  17   9      523.29      482.06     12.97 o
  -3  17   9        5.86       -3.64      5.96 o
  -2  17   9       77.95       75.65      8.41 o
  -1  17   9       51.42       36.69      7.13 o
   0  17   9       40.97       44.76      9.08 o
   1  17   9      141.77      130.59     10.83 o
   2  17   9        3.26       -5.36     14.70 o
   3  17   9       97.05       81.92     10.12 o
   4  17   9       37.98       42.17      8.32 o
   5  17   9        1.54        5.48      7.28 o
   6  17   9      246.73      200.12     13.50 o
   7  17   9      583.92      564.06     24.59 o
   8  17   9      287.43      241.15     18.30 o
   9  17   9      183.53      185.50     17.16 o
  10  17   9       75.31       72.57     14.92 o
 -11  18   9       14.20       14.91     13.64 o
 -10  18   9        0.03       -4.85     12.78 o
  -9  18   9        0.52        3.35     12.62 o
  -8  18   9        6.48        8.20     12.52 o
  -7  18   9       37.19       -3.76     11.69 o
  -6  18   9       63.19       42.04     16.32 o
  -5  18   9      119.73      127.54     10.41 o
  -4  18   9       81.66       89.61      9.71 o
  -3  18   9       13.31       21.27      6.12 o
  -2  18   9       53.97       84.27      7.31 o
  -1  18   9      348.87      312.88     12.17 o
   0  18   9       31.48       13.33      8.82 o
   1  18   9      303.99      266.59     13.36 o
   2  18   9        2.65        3.06     10.54 o
   3  18   9      272.89      267.35     13.53 o
   4  18   9        4.04       -0.55     14.44 o
   5  18   9       28.73       32.69     10.01 o
   6  18   9      192.93      201.49     14.90 o
   7  18   9        0.04      -10.31     10.31 o
   8  18   9      114.50      122.46     22.57 o
   9  18   9        0.56       -4.82     16.48 o
 -10  19   9      104.06      108.63     15.47 o
  -9  19   9      359.17      343.28     19.83 o
  -8  19   9      171.02      165.63     20.70 o
  -7  19   9        6.85      -11.66     15.10 o
  -6  19   9        4.03       14.67     18.37 o
  -5  19   9       72.52       62.58     12.46 o
  -4  19   9       53.40       44.33     12.13 o
  -3  19   9      466.42      520.47     16.43 o
  -2  19   9        0.21       -1.66      7.31 o
  -1  19   9      243.22      278.95     11.39 o
   0  19   9       93.18       88.29     10.86 o
   1  19   9        1.84       22.37      9.56 o
   2  19   9      355.58      391.61     33.21 o
   3  19   9        0.92      -10.83     15.57 o
   4  19   9      741.21      781.09     36.39 o
   5  19   9       16.52        7.05     11.93 o
   6  19   9      534.38      533.47     19.44 o
   7  19   9      163.01      154.39     16.77 o
   8  19   9        0.92       18.88     21.00 o
  -9  20   9      173.41      173.07     22.51 o
  -8  20   9       74.36       47.30     18.01 o
  -7  20   9      622.49      582.48     23.93 o
  -6  20   9      166.14      114.34     14.58 o
  -5  20   9      360.04      344.72     18.30 o
  -4  20   9       15.87       22.39     11.85 o
  -3  20   9      169.69      186.05     10.89 o
  -2  20   9      139.81      168.30     10.29 o
  -1  20   9      277.51      238.57     14.46 o
   0  20   9      645.32      669.45     22.79 o
   1  20   9        1.94      -10.31     10.60 o
   2  20   9      146.52      166.03     14.17 o
   3  20   9      111.30       87.07     12.82 o
   4  20   9       78.94       91.50     13.64 o
   5  20   9      269.48      306.54     18.16 o
   6  20   9       70.22       63.79     13.97 o
   7  20   9      353.56      404.43     32.42 o
  -8  21   9      271.26      236.90     26.76 o
  -7  21   9       43.28       26.77     13.39 o
  -6  21   9       86.41       70.22     14.37 o
  -5  21   9       15.23        2.49     12.71 o
  -4  21   9      104.21      135.20     30.05 o
  -3  21   9       89.93       86.45     17.26 o
  -2  21   9      467.85      450.70     18.96 o
  -1  21   9      345.86      363.75     18.12 o
   0  21   9      414.01      393.66     19.11 o
   1  21   9      549.78      506.21     20.97 o
   2  21   9        1.71      -11.91     14.80 o
   3  21   9      184.38      162.18     14.77 o
   4  21   9        0.54        1.17     11.95 o
   5  21   9      155.85      160.68     17.99 o
   6  21   9      196.53      198.79     16.94 o
  -6  22   9        6.99       12.83     13.10 o
  -5  22   9       17.91        4.41     24.12 o
  -4  22   9        1.41       12.02     16.81 o
  -3  22   9      149.90      137.87     18.86 o
  -2  22   9        3.45       -4.29     14.41 o
  -1  22   9       10.60       20.11     11.33 o
   0  22   9       14.88        2.77     17.40 o
   1  22   9        3.83       11.19     11.64 o
   2  22   9       61.41       35.88     22.19 o
   3  22   9      145.47      161.96     14.98 o
   4  22   9       53.81       69.39     13.67 o
   5  22   9        0.34        0.21     18.06 o
  -3  23   9       54.96       62.65     17.39 o
  -1  23   9       27.27       56.75     17.36 o
   0  23   9       27.76       30.03     11.98 o
   1  23   9        4.10        8.88     12.02 o
   2  23   9      158.38      133.26     14.64 o
 -16   0  10       57.54       71.41     19.23 o
 -15   0  10      310.70      309.27     25.87 o
 -14   0  10      332.21      347.84     26.79 o
 -13   0  10      327.45      285.76     31.51 o
 -12   0  10      983.30     1007.58     31.09 o
 -11   0  10     1800.78     1825.93     46.68 o
 -10   0  10      634.24      646.80     23.31 o
  -9   0  10      562.02      536.59     17.40 o
  -8   0  10       20.93       11.69      7.79 o
  -7   0  10     1600.61     1599.89     31.80 o
  -6   0  10        8.84       -3.01      6.41 o
  -5   0  10     1879.41     1810.56     28.56 o
  -4   0  10      462.24      517.05     13.97 o
  -3   0  10       10.24       -3.59      6.28 o
  -2   0  10      801.71      748.73     32.96 o
  -1   0  10       76.89      112.11      6.96 o
   0   0  10       18.33       73.01     20.81 o
   1   0  10      310.23      270.68     37.67 o
   2   0  10      423.91      312.72     21.17 o
   3   0  10     2666.80     2698.16     60.99 o
   4   0  10       37.01       27.54     10.97 o
   5   0  10     1712.69     1579.79     51.75 o
   6   0  10      871.38      833.63     33.33 o
   7   0  10     2158.37     2235.41     69.22 o
   8   0  10       10.34       -4.48     10.79 o
   9   0  10       20.66        5.31     11.97 o
  10   0  10      525.02      551.45     27.13 o
  11   0  10      186.03      179.68     16.97 o
  12   0  10      621.80      579.78     27.88 o
  13   0  10        5.14       12.32     12.83 o
  14   0  10      244.47      246.67     19.43 o
  15   0  10       74.63       71.26     14.54 o
 -16   1  10      202.99      170.75     15.88 o
 -15   1  10      180.76      183.00     15.79 o
 -14   1  10      125.43      136.77     20.90 o
 -13   1  10      559.54      557.92     16.33 o
 -12   1  10        6.95       -1.56      6.99 o
 -11   1  10      127.75       99.95      8.59 o
 -10   1  10      236.09      200.07      9.76 o
  -9   1  10      564.80      545.97     11.73 o
  -8   1  10     1207.76     1216.11     18.38 o
  -7   1  10       23.66       21.44      4.75 o
  -6   1  10     1877.51     1856.75     25.04 o
  -5   1  10      271.00      296.83      6.64 o
  -4   1  10     3567.39     3597.86     42.97 o
  -3   1  10     2643.92     2688.69     38.06 o
  -2   1  10      894.40      879.22     26.22 o
  -1   1  10     1348.41     1305.90     17.21 o
   0   1  10        1.77       -3.08      3.48 o
   1   1  10     1326.71     1249.49     21.50 o
   2   1  10      511.29      535.13     17.57 o
   3   1  10      309.67      290.82     12.90 o
   4   1  10      884.96      813.78     22.94 o
   5   1  10      145.41      147.61     22.68 o
   6   1  10      387.97      331.36     14.92 o
   7   1  10      876.42      811.25     22.90 o
   8   1  10      545.86      521.21     18.24 o
   9   1  10      934.02      920.53     30.21 o
  10   1  10     1208.89     1144.82     29.24 o
  11   1  10      200.23      181.54     12.24 o
  12   1  10        1.89       13.53      8.85 o
  13   1  10       77.58       89.63     15.11 o
  14   1  10        7.34        3.12      9.09 o
  15   1  10        5.14       13.38      9.28 o
 -16   2  10        0.06       -1.31     11.32 o
 -15   2  10        8.11        5.61     11.48 o
 -14   2  10        0.43       -3.66     10.81 o
 -13   2  10       51.90       39.98      7.99 o
 -12   2  10      126.22      109.44      8.99 o
 -11   2  10        8.03       10.65      6.74 o
 -10   2  10       15.34       10.64      6.46 o
  -9   2  10      102.02      115.91      6.44 o
  -8   2  10       47.46       31.09      5.25 o
  -7   2  10       83.53       74.66      5.22 o
  -6   2  10       30.05        1.29      4.21 o
  -5   2  10        5.93        9.23      3.15 o
  -4   2  10      297.54      244.48      8.47 o
  -3   2  10      309.15      322.39      9.26 o
  -2   2  10      139.06      155.42      6.42 o
  -1   2  10       66.51       62.87      4.40 o
   0   2  10     1991.58     2189.12     26.19 o
   1   2  10       88.67       76.06      6.03 o
   2   2  10     1016.42     1070.74     18.84 o
   3   2  10      631.89      696.48     14.25 o
   4   2  10      103.07       91.32      9.50 o
   5   2  10       45.58       57.85      8.54 o
   6   2  10      510.00      488.89     17.54 o
   7   2  10       92.55       84.31      9.65 o
   8   2  10       41.84       38.68      8.56 o
   9   2  10       86.07       63.46     12.75 o
  10   2  10       11.58        8.23     10.44 o
  11   2  10       59.34       53.78      9.40 o
  12   2  10       14.65        8.50      8.77 o
  13   2  10       54.33       59.11     16.38 o
  14   2  10        3.47       -2.43      9.16 o
 -16   3  10       49.31       38.74     13.33 o
 -15   3  10       10.26       -7.36     11.56 o
 -14   3  10        1.42       -0.67     10.94 o
 -13   3  10      111.59      108.43     10.71 o
 -12   3  10        0.44       -1.89      6.93 o
 -11   3  10       18.27       26.82      7.93 o
 -10   3  10      395.18      420.48     13.72 o
  -9   3  10        0.73       -5.32      5.32 o
  -8   3  10      778.29      802.07     13.25 o
  -7   3  10       43.46       30.82      4.71 o
  -6   3  10     1248.93     1300.56     17.97 o
  -5   3  10       87.52       58.43      3.67 o
  -4   3  10      112.08       77.84      6.33 o
  -3   3  10      128.97      151.83      5.83 o
  -2   3  10      131.58      140.88      6.33 o
  -1   3  10      797.13      865.13     12.89 o
   0   3  10      779.00      783.05     11.80 o
   1   3  10        2.07        3.14      4.73 o
   2   3  10      266.84      291.90      9.72 o
   3   3  10       36.01       28.78      5.41 o
   4   3  10     2141.51     2189.65     48.08 o
   5   3  10       16.31        6.73      7.36 o
   6   3  10       21.22       16.78      7.72 o
   7   3  10      772.94      717.92     21.81 o
   8   3  10        2.68        0.35      7.79 o
   9   3  10      799.87      796.97     23.34 o
  10   3  10        1.29       -6.43      8.40 o
  11   3  10       11.73       13.58      8.78 o
  12   3  10      104.03       99.98     10.84 o
  13   3  10       54.67       49.37     12.52 o
  14   3  10       50.12       45.95     10.12 o
 -16   4  10      563.63      562.43     24.15 o
 -15   4  10      234.79      257.30     17.61 o
 -14   4  10      396.01      386.35     26.48 o
 -13   4  10       48.90       45.53     11.50 o
 -12   4  10      655.16      690.13     24.29 o
 -11   4  10      139.46      138.55      9.33 o
 -10   4  10      784.77      757.54     16.59 o
  -9   4  10     1186.35     1235.55     18.00 o
  -8   4  10      168.37      170.18      6.65 o
  -7   4  10     2440.49     2447.20     29.96 o
  -6   4  10       74.38       76.00      5.03 o
  -5   4  10      968.86      951.32     11.92 o
  -4   4  10     2970.10     3166.37     38.24 o
  -3   4  10      827.27      811.27     13.60 o
  -2   4  10     7791.88     8118.46    132.12 o
  -1   4  10     2043.29     2151.63     26.12 o
   0   4  10     3550.63     3738.21     42.57 o
   1   4  10      132.81      120.52      6.70 o
   2   4  10      557.56      521.75     12.19 o
   3   4  10     2758.68     2883.24     38.47 o
   4   4  10      822.45      809.46     19.67 o
   5   4  10     1330.38     1315.33     50.01 o
   6   4  10       21.73        9.81      6.99 o
   7   4  10     1382.26     1438.30     29.86 o
   8   4  10       18.82       14.59      7.36 o
   9   4  10       24.24        7.54      8.45 o
  10   4  10      836.69      785.59     23.42 o
  11   4  10       39.78       45.18      9.54 o
  12   4  10      424.18      443.24     18.14 o
  13   4  10        3.41        4.52     13.30 o
  14   4  10       45.88       60.84     12.87 o
 -16   5  10      113.61      102.28     18.73 o
 -15   5  10      595.96      609.45     24.44 o
 -14   5  10       31.91       38.35     12.16 o
 -13   5  10      552.82      545.89     22.44 o
 -12   5  10        2.99       -5.18      7.09 o
 -11   5  10     1189.60     1235.08     23.05 o
 -10   5  10     1080.63     1173.19     19.85 o
  -9   5  10      411.81      423.49     10.10 o
  -8   5  10     1364.65     1391.92     19.48 o
  -7   5  10       98.58       91.10      5.59 o
  -6   5  10      950.48      897.85     14.05 o
  -5   5  10     2001.53     2069.33     23.16 o
  -4   5  10      526.42      519.63     10.67 o
  -3   5  10      539.11      520.48     10.81 o
  -2   5  10      737.12      843.67     15.28 o
  -1   5  10     2328.17     2220.72     29.17 o
   0   5  10      837.52      996.77     14.08 o
   1   5  10     4332.56     4475.97     57.35 o
   2   5  10      497.95      587.74     12.03 o
   3   5  10     1008.08      971.98     16.41 o
   4   5  10      815.78      775.81     19.49 o
   5   5  10      307.94      270.68     17.37 o
   6   5  10     1018.05     1010.58     23.19 o
   7   5  10       30.54       18.66      7.52 o
   8   5  10      523.08      514.51     16.08 o
   9   5  10      274.28      258.47     12.57 o
  10   5  10       85.42       99.88      9.47 o
  11   5  10      203.34      220.39     13.40 o
  12   5  10        4.55       -1.59      9.45 o
  13   5  10      397.32      408.03     18.31 o
  14   5  10       90.00       93.46     14.17 o
 -15   6  10        4.10      -13.14     13.50 o
 -14   6  10      247.22      229.23     16.58 o
 -13   6  10       18.62       10.77     11.07 o
 -12   6  10      495.04      491.20     19.13 o
 -11   6  10       27.21       18.55      6.73 o
 -10   6  10      563.18      555.25     12.92 o
  -9   6  10      101.02       93.65      6.26 o
  -8   6  10      349.30      355.90      9.35 o
  -7   6  10      277.62      234.63      7.41 o
  -6   6  10       45.80       35.59      4.65 o
  -5   6  10     1714.53     1694.61     22.17 o
  -4   6  10       16.08       14.58      4.43 o
  -3   6  10      609.26      534.60     10.87 o
  -2   6  10       34.66       27.67      4.62 o
  -1   6  10       90.58       99.03      5.87 o
   0   6  10     2499.38     2626.24     31.93 o
   1   6  10       53.00       43.40      5.30 o
   2   6  10     2510.55     2527.08     34.52 o
   3   6  10        0.69       -1.34      4.65 o
   4   6  10       23.80       24.12      6.83 o
   5   6  10      303.34      244.36     22.76 o
   6   6  10        2.34        3.34      6.96 o
   7   6  10      573.83      553.82     16.93 o
   8   6  10       95.36       88.95      9.12 o
   9   6  10      486.77      475.41     16.33 o
  10   6  10       88.67       74.53      9.17 o
  11   6  10       42.30       66.89     10.60 o
  12   6  10       30.11       27.46      9.83 o
  13   6  10        2.76        9.50     10.21 o
  14   6  10      102.33      100.36     12.08 o
 -15   7  10      118.03      109.07     15.28 o
 -14   7  10       17.81        9.87     11.64 o
 -13   7  10      342.92      345.14     20.94 o
 -12   7  10       20.11        7.43      6.99 o
 -11   7  10       52.24       55.86      7.37 o
 -10   7  10      206.24      207.47      8.69 o
  -9   7  10       74.97       87.70      6.16 o
  -8   7  10      225.92      237.42      7.26 o
  -7   7  10       64.46       51.26      4.84 o
  -6   7  10       93.00      100.25      6.07 o
  -5   7  10      243.49      233.18      7.48 o
  -4   7  10       14.56       11.69      5.63 o
  -3   7  10      119.62      151.93      6.23 o
  -2   7  10      145.65      122.46      7.32 o
  -1   7  10      335.00      405.24     11.35 o
   0   7  10        4.94        8.24      4.19 o
   1   7  10     2564.06     2790.49     37.78 o
   2   7  10       77.46       74.84      5.93 o
   3   7  10       38.61       27.51      5.34 o
   4   7  10       84.88       87.65      7.24 o
   5   7  10       45.65       43.44      7.70 o
   6   7  10       44.37       42.34      7.78 o
   7   7  10        3.21        1.04      7.20 o
   8   7  10        3.65        2.29      7.56 o
   9   7  10      103.16      103.88      9.90 o
  10   7  10       16.04       10.09      8.23 o
  11   7  10      102.46       96.82     11.44 o
  12   7  10       55.16       47.49     10.48 o
  13   7  10       19.90       27.49     10.58 o
  14   7  10       28.34       19.25     13.05 o
 -15   8  10       13.04       11.53     12.82 o
 -14   8  10      348.60      341.07     19.86 o
 -13   8  10       24.19       44.90     12.57 o
 -12   8  10      284.94      318.23     13.52 o
 -11   8  10       56.92       64.38      7.71 o
 -10   8  10      484.33      516.85     11.60 o
  -9   8  10     1185.45     1312.37     19.00 o
  -8   8  10      215.20      230.02      7.76 o
  -7   8  10     1399.41     1456.19     20.01 o
  -6   8  10       87.32       93.27      8.93 o
  -5   8  10      735.26      714.41     19.26 o
  -4   8  10      934.83      972.47     15.91 o
  -3   8  10      412.69      426.79     10.09 o
  -2   8  10     2712.81     2942.28     38.48 o
  -1   8  10        0.36        7.55      4.93 o
   0   8  10     2858.16     3030.39     35.88 o
   1   8  10     1115.85     1210.79     19.54 o
   2   8  10      322.60      314.92      9.72 o
   3   8  10     1418.84     1492.05     23.59 o
   4   8  10       13.04       16.93      6.19 o
   5   8  10      930.23      917.53     22.31 o
   6   8  10      283.03      271.32     12.88 o
   7   8  10      890.36      870.03     21.74 o
   8   8  10      227.79      259.45     12.76 o
   9   8  10        1.41        1.41      8.34 o
  10   8  10      616.81      653.62     22.54 o
  11   8  10       12.68       28.63     10.36 o
  12   8  10      209.22      239.20     15.00 o
  13   8  10      109.42       85.02     12.34 o
  14   8  10       27.46       31.35     16.60 o
 -15   9  10       62.74       77.19     14.65 o
 -14   9  10       15.38        4.55     12.00 o
 -13   9  10     1624.49     1605.43     42.96 o
 -12   9  10       46.42       52.49      9.99 o
 -11   9  10      869.95      876.68     17.32 o
 -10   9  10       21.00       22.05      5.87 o
  -9   9  10       63.37       70.65      6.17 o
  -8   9  10     1179.73     1187.94     17.73 o
  -7   9  10       37.08       63.91      7.34 o
  -6   9  10     1198.80     1233.95     26.40 o
  -5   9  10       92.27       96.88      5.42 o
  -4   9  10     1183.19     1180.45     18.33 o
  -3   9  10     1416.65     1530.19     22.42 o
  -2   9  10        2.50        3.44      4.77 o
  -1   9  10     1164.44     1175.80     19.63 o
   0   9  10      137.86      177.86      5.88 o
   1   9  10     2391.05     2483.81     34.48 o
   2   9  10      245.77      267.35      9.06 o
   3   9  10      611.51      630.58     13.28 o
   4   9  10     1369.51     1386.92     25.06 o
   5   9  10       27.76       29.56      7.83 o
   6   9  10     1706.80     1712.14     58.08 o
   7   9  10       71.97       72.96      9.22 o
   8   9  10      246.19      281.16     18.53 o
   9   9  10      141.42      141.57     11.11 o
  10   9  10       55.31       58.61     11.17 o
  11   9  10      199.91      180.82     22.99 o
  12   9  10       35.70       30.73     11.13 o
  13   9  10       86.22       98.45     13.09 o
 -14  10  10      105.11       88.96     14.43 o
 -13  10  10        0.27       -9.58      9.62 o
 -12  10  10       34.26       38.62     10.29 o
 -11  10  10      235.98      220.85     10.32 o
 -10  10  10        5.63        9.01      5.88 o
  -9  10  10      367.96      348.82     10.69 o
  -8  10  10       55.56       49.39      6.16 o
  -7  10  10      282.40      297.75     11.36 o
  -6  10  10        0.11       -5.06      7.34 o
  -5  10  10     1088.56     1062.00     19.68 o
  -4  10  10       73.91       78.27      5.73 o
  -3  10  10      730.07      648.32     12.76 o
  -2  10  10      592.95      582.14     11.89 o
  -1  10  10       30.87       35.48      6.45 o
   0  10  10       63.72       48.52      6.38 o
   1  10  10        5.62       -1.95      5.17 o
   2  10  10      143.11      143.38      7.27 o
   3  10  10        1.82        6.23      5.39 o
   4  10  10      140.88      134.90     11.94 o
   5  10  10      486.25      472.52     16.40 o
   6  10  10        0.52       13.76      8.04 o
   7  10  10      251.36      252.23     13.05 o
   8  10  10       92.72       74.84      9.95 o
   9  10  10      445.61      419.77     16.77 o
  10  10  10       77.76       57.54     11.88 o
  11  10  10      113.31      127.40     13.22 o
  12  10  10      216.62      184.93     14.78 o
  13  10  10        2.29        5.78     11.12 o
 -14  11  10       50.83       54.92     11.44 o
 -13  11  10       22.59       15.67     10.54 o
 -12  11  10       25.42       39.52     10.67 o
 -11  11  10      145.60      115.94      9.12 o
 -10  11  10        5.22       20.64      6.73 o
  -9  11  10      203.38      170.36      8.45 o
  -8  11  10       53.88       51.18      7.15 o
  -7  11  10        9.37        6.16      8.10 o
  -6  11  10       18.94       14.50      8.30 o
  -5  11  10      269.01      265.32     11.23 o
  -4  11  10      146.48      138.05      6.58 o
  -3  11  10      102.23      124.44      6.59 o
  -2  11  10       47.17       41.75      5.58 o
  -1  11  10       17.22        6.08      4.95 o
   0  11  10      418.81      416.69     12.53 o
   1  11  10       50.01       39.47      6.54 o
   2  11  10        1.05        3.51      5.55 o
   3  11  10      149.80      141.96      7.85 o
   4  11  10       21.51       20.55      6.00 o
   5  11  10       35.02       24.80      8.43 o
   6  11  10      271.57      240.65     12.95 o
   7  11  10        0.76        3.69      8.40 o
   8  11  10       30.20       37.97      9.33 o
   9  11  10      305.76      311.34     27.72 o
  10  11  10       22.23       13.49     11.53 o
  11  11  10       31.51       18.75     11.43 o
  12  11  10       37.78       40.50     12.38 o
  13  11  10       42.83       32.33     12.23 o
 -14  12  10       81.46      110.65     12.97 o
 -13  12  10        2.28        9.19     10.38 o
 -12  12  10        1.75       -9.82      9.82 o
 -11  12  10      296.29      300.14     13.37 o
 -10  12  10        0.97       13.90      7.34 o
  -9  12  10      470.72      525.74     16.11 o
  -8  12  10       14.20       -0.94      8.84 o
  -7  12  10       75.97       96.37      9.93 o
  -6  12  10       54.91       83.16      9.52 o
  -5  12  10       63.05       83.88      6.95 o
  -4  12  10      224.82      243.54      8.63 o
  -3  12  10       10.90       11.33      5.31 o
  -2  12  10      478.94      535.36     13.30 o
  -1  12  10      495.78      535.10     12.52 o
   0  12  10      131.61      168.10      8.46 o
   1  12  10       37.93       45.83      7.64 o
   2  12  10       36.68       45.29      6.23 o
   3  12  10      332.22      382.94     11.58 o
   4  12  10        5.46       11.43      6.14 o
   5  12  10      714.94      736.32     18.01 o
   6  12  10      232.80      206.13     18.26 o
   7  12  10      119.07      135.77     11.32 o
   8  12  10       18.91       14.92      9.45 o
   9  12  10      205.68      174.92     31.70 o
  10  12  10      233.55      227.61     31.87 o
  11  12  10       68.93       71.93     13.14 o
  12  12  10       47.77       69.23     13.26 o
 -13  13  10      227.40      255.18     15.78 o
 -12  13  10      105.51       97.64     17.53 o
 -11  13  10      467.01      498.39     22.96 o
 -10  13  10      101.64      120.29     11.57 o
  -9  13  10       80.69       87.81     10.89 o
  -8  13  10      228.88      280.19     14.15 o
  -7  13  10      154.23      144.44     11.34 o
  -6  13  10     1871.81     1971.21     34.49 o
  -5  13  10      321.91      330.90     14.81 o
  -4  13  10     1348.43     1306.57     24.33 o
  -3  13  10      825.32      871.49     15.72 o
  -2  13  10      217.04      196.69      7.81 o
  -1  13  10      389.06      374.90     10.47 o
   0  13  10      157.65      175.19     13.42 o
   1  13  10      385.73      379.77     16.92 o
   2  13  10      450.18      479.69     14.07 o
   3  13  10       88.43      105.92     11.01 o
   4  13  10     1067.11     1097.47     20.48 o
   5  13  10      449.32      430.41     14.71 o
   6  13  10      537.40      587.59     19.24 o
   7  13  10      183.19      177.15     12.63 o
   8  13  10      593.95      643.41     25.21 o
   9  13  10      386.88      358.08     19.95 o
  10  13  10        0.39        7.06     11.92 o
  11  13  10      409.02      405.10     21.43 o
  12  13  10       25.78       32.32     13.07 o
 -13  14  10        0.03       15.04     11.42 o
 -12  14  10      370.99      335.78     17.13 o
 -11  14  10       92.11       92.19     11.91 o
 -10  14  10      319.69      309.58     17.81 o
  -9  14  10      378.46      363.88     26.46 o
  -8  14  10        3.22       -9.16      9.16 o
  -7  14  10     1102.20     1038.03     25.76 o
  -6  14  10        7.33       17.05      8.06 o
  -5  14  10      551.83      525.58     15.70 o
  -4  14  10       16.50       23.51      5.73 o
  -3  14  10       66.26       63.75      7.01 o
  -2  14  10      387.49      428.44     11.64 o
  -1  14  10      399.94      421.44     12.07 o
   0  14  10      759.66      774.98     39.92 o
   1  14  10       43.30       44.70      9.94 o
   2  14  10      362.96      361.86     14.51 o
   3  14  10      414.97      415.79     13.79 o
   4  14  10      167.58      157.73      8.79 o
   5  14  10      320.36      312.09     13.09 o
   6  14  10        1.98       10.26      9.29 o
   7  14  10      258.13      285.29     14.90 o
   8  14  10      180.67      165.14     26.00 o
   9  14  10      425.34      438.76     45.00 o
  10  14  10       23.68       25.24     12.28 o
  11  14  10       42.28       53.91     13.66 o
 -12  15  10       10.28        7.37     17.97 o
 -11  15  10      225.89      195.49     16.74 o
 -10  15  10        4.91        4.45     12.21 o
  -9  15  10        1.55        4.25     14.21 o
  -8  15  10       34.35       12.63     11.99 o
  -7  15  10       65.60       54.64     10.31 o
  -6  15  10      398.27      361.27     17.56 o
  -5  15  10       42.81       42.39      8.65 o
  -4  15  10        4.65       -1.30      7.64 o
  -3  15  10        8.00       -5.82      5.82 o
  -2  15  10       20.27       13.97      6.25 o
  -1  15  10      973.53      918.46     18.61 o
   0  15  10      389.34      392.65     17.44 o
   1  15  10     1088.12     1015.95     27.84 o
   2  15  10        2.22       11.95      9.99 o
   3  15  10      695.13      621.25     17.63 o
   4  15  10        0.42       10.95      6.78 o
   5  15  10      350.85      352.56     12.64 o
   6  15  10        3.17        9.09      8.43 o
   7  15  10      312.08      291.45     36.68 o
   8  15  10      527.79      459.61     22.36 o
   9  15  10        0.01        4.89     12.52 o
  10  15  10      131.94      121.01     15.44 o
  11  15  10       55.42       34.81     19.07 o
 -11  16  10       67.90       67.08     14.64 o
 -10  16  10       35.03       43.15     15.60 o
  -9  16  10       50.20       72.35     13.50 o
  -8  16  10        9.13       -8.63     11.71 o
  -7  16  10      104.69      117.88     13.61 o
  -6  16  10       31.35       32.08      9.00 o
  -5  16  10       57.45       66.13     11.06 o
  -4  16  10        6.11       -1.20      6.92 o
  -3  16  10      126.80      114.06      7.45 o
  -2  16  10       19.41       42.05      7.04 o
  -1  16  10       72.45       77.20      7.76 o
   0  16  10       48.53       71.84     10.87 o
   1  16  10       31.78       52.79     10.79 o
   2  16  10       45.71       10.54     11.99 o
   3  16  10       62.33       83.11     10.06 o
   4  16  10       49.79       26.37      8.33 o
   5  16  10        1.09       14.11      7.40 o
   6  16  10      260.16      256.08     14.40 o
   7  16  10       44.74       70.43     13.88 o
   8  16  10      216.90      214.94     17.48 o
   9  16  10        1.65       18.81     13.50 o
  10  16  10       65.93       73.31     14.61 o
 -11  17  10      271.54      281.53     19.11 o
 -10  17  10       32.43       69.69     17.26 o
  -9  17  10       13.17       14.56     12.74 o
  -8  17  10      392.63      413.29     21.01 o
  -7  17  10      312.97      330.33     54.44 o
  -6  17  10      351.42      361.21     16.19 o
  -5  17  10      401.83      471.72     18.90 o
  -4  17  10      275.57      308.71     19.19 o
  -3  17  10      250.52      323.42     10.78 o
  -2  17  10       67.34       73.94      7.13 o
  -1  17  10      344.12      363.40     12.59 o
   0  17  10      195.86      204.05     13.83 o
   1  17  10      678.86      745.45     23.86 o
   2  17  10      941.09      937.82     37.32 o
   3  17  10      103.91      117.39     13.97 o
   4  17  10       32.92       62.58     14.99 o
   5  17  10        6.88       13.14      9.62 o
   6  17  10       71.33      106.43     12.16 o
   7  17  10      423.56      443.35     23.61 o
   8  17  10      147.99      155.86     16.39 o
   9  17  10       91.70      124.28     27.90 o
 -10  18  10      670.05      645.63     26.42 o
  -9  18  10       63.60       65.96     14.31 o
  -8  18  10       57.09       52.52     13.38 o
  -7  18  10      198.31      247.79     22.03 o
  -6  18  10      141.54      112.52     18.67 o
  -5  18  10      219.45      216.84     15.40 o
  -4  18  10      368.69      401.41     20.05 o
  -3  18  10      270.73      278.09     11.30 o
  -2  18  10     1304.97     1361.00     24.67 o
  -1  18  10       82.35       96.51     14.76 o
   0  18  10     1423.12     1365.27     34.36 o
   1  18  10      184.65      187.06     14.09 o
   2  18  10      925.03      880.22     26.68 o
   3  18  10      245.57      243.16     27.66 o
   4  18  10      259.83      245.96     37.08 o
   5  18  10      641.15      650.78     25.27 o
   6  18  10       45.67       32.15     13.64 o
   7  18  10      452.85      473.83     19.60 o
   8  18  10       25.35       17.50     13.67 o
  -9  19  10       25.10       14.93     13.87 o
  -8  19  10      204.69      202.04     22.69 o
  -7  19  10      162.65      120.28     19.19 o
  -6  19  10        1.42      -11.17     11.85 o
  -5  19  10        7.60        5.01     11.71 o
  -4  19  10      174.69      156.55     14.12 o
  -3  19  10      107.01       98.45     12.84 o
  -2  19  10        1.90        4.87      8.01 o
  -1  19  10       44.75       58.03     11.43 o
   0  19  10       36.22       23.54     11.40 o
   1  19  10        5.34       10.78     10.88 o
   2  19  10       35.10       35.72     11.81 o
   3  19  10       24.66       40.51     12.09 o
   4  19  10      151.01      140.56     14.42 o
   5  19  10      201.33      204.49     16.14 o
   6  19  10       51.36       76.46     11.75 o
   7  19  10        8.84       28.25     17.54 o
  -8  20  10       12.97       10.51     21.69 o
  -7  20  10        4.15       -4.99     13.24 o
  -6  20  10      152.96      152.40     15.25 o
  -5  20  10        6.30        6.00     12.28 o
  -4  20  10      117.40      124.96     34.33 o
  -3  20  10      118.17      105.04     11.94 o
  -2  20  10       39.15       49.34     10.75 o
  -1  20  10       68.83       66.77     11.88 o
   0  20  10       52.75       54.25     12.14 o
   1  20  10      185.56      180.90     14.75 o
   2  20  10       11.17       11.21     11.84 o
   3  20  10      123.12      107.46     13.64 o
   4  20  10      105.77       99.53     14.01 o
   5  20  10       49.76       22.43     12.92 o
   6  20  10      105.29      121.49     15.85 o
  -6  21  10        5.51       32.79     13.29 o
  -5  21  10       65.00       51.57     13.32 o
  -4  21  10        0.23        2.57     12.22 o
  -3  21  10       69.90       81.64     17.39 o
  -2  21  10       13.15        2.82     15.05 o
  -1  21  10      223.19      262.24     15.28 o
   0  21  10      147.77      135.06     17.19 o
   1  21  10       39.64       65.59     12.64 o
   2  21  10       39.27       57.59     13.08 o
   3  21  10      127.91      124.04     14.06 o
   4  21  10      235.26      238.66     16.87 o
   5  21  10        1.19      -15.51     15.51 o
  -4  22  10      138.76      167.07     20.56 o
  -2  22  10      161.83      209.41     20.19 o
  -1  22  10       28.57       30.63     11.36 o
   0  22  10       20.97        9.14     11.54 o
   1  22  10      146.83      158.75     14.71 o
   2  22  10       15.34       33.06     18.14 o
 -15   1  11      423.54      399.08     21.52 o
 -14   1  11       38.08       47.63     13.17 o
 -13   1  11      479.07      440.85     32.10 o
 -12   1  11       71.22       79.55      8.97 o
 -11   1  11      771.43      836.21     20.02 o
 -10   1  11      605.85      630.87     13.46 o
  -9   1  11      431.81      409.95     10.99 o
  -8   1  11      446.58      435.10     10.77 o
  -7   1  11      263.70      275.10      8.85 o
  -6   1  11      690.88      674.24     17.11 o
  -5   1  11      921.42      937.70     16.29 o
  -4   1  11        1.23        1.41      4.91 o
  -3   1  11      607.87      602.00     12.72 o
  -2   1  11      180.22      186.77      7.16 o
  -1   1  11      916.02      917.25     16.11 o
   0   1  11      681.68      778.19     12.89 o
   1   1  11      475.65      437.33     22.02 o
   2   1  11     1437.77     1561.16     25.61 o
   3   1  11        5.84       -5.44      5.44 o
   4   1  11      158.90      164.18     14.27 o
   5   1  11      174.63      191.41     12.44 o
   6   1  11      899.47      895.96     25.32 o
   7   1  11      183.69      188.68     12.48 o
   8   1  11      639.50      593.80     20.50 o
   9   1  11       39.30       22.68      9.24 o
  10   1  11       31.64       11.09      9.47 o
  11   1  11       10.02       38.65     10.23 o
  12   1  11       69.97       68.67     10.93 o
  13   1  11      205.61      213.59     14.01 o
  14   1  11        3.92        3.44      9.73 o
 -15   2  11        3.49        3.02     21.41 o
 -14   2  11      393.56      417.17     21.28 o
 -13   2  11      140.81      106.20     14.12 o
 -12   2  11     1130.54     1194.37     25.40 o
 -11   2  11      344.18      360.47     13.90 o
 -10   2  11      218.51      224.55      8.71 o
  -9   2  11      741.57      791.41     14.83 o
  -8   2  11       51.03       52.77      5.87 o
  -7   2  11     2469.13     2455.63     32.47 o
  -6   2  11      119.01      134.50      9.17 o
  -5   2  11      489.48      492.91     11.27 o
  -4   2  11     2395.37     2443.12     35.32 o
  -3   2  11      292.85      262.36      9.06 o
  -2   2  11     1204.81     1212.18     19.84 o
  -1   2  11        7.46        7.40      5.35 o
   0   2  11     2852.37     2824.29     33.08 o
   1   2  11     1548.83     1593.49     25.88 o
   2   2  11     2022.98     1978.67     30.88 o
   3   2  11     1652.82     1646.18     27.15 o
   4   2  11       39.08       28.87      8.87 o
   5   2  11      561.40      503.08     18.55 o
   6   2  11      321.14      291.34     15.46 o
   7   2  11      415.34      427.93     17.92 o
   8   2  11      962.26      906.49     25.88 o
   9   2  11       37.20       26.24      9.48 o
  10   2  11     1194.49     1142.43     58.04 o
  11   2  11       24.24       21.75     12.55 o
  12   2  11      112.48      125.63     12.15 o
  13   2  11       34.76       30.84     12.17 o
  14   2  11       24.14       54.15     10.88 o
 -15   3  11       55.26       60.48     13.68 o
 -14   3  11       22.97       40.15     12.54 o
 -13   3  11      114.01      108.91     16.62 o
 -12   3  11      198.64      219.26     11.55 o
 -11   3  11        4.60        2.13      7.20 o
 -10   3  11      743.48      807.18     16.03 o
  -9   3  11      105.76       90.10      6.64 o
  -8   3  11      939.59      976.17     16.55 o
  -7   3  11       56.30       55.07      5.50 o
  -6   3  11      760.55      732.22     18.59 o
  -5   3  11      462.15      514.65     10.66 o
  -4   3  11      830.34      815.38     15.20 o
  -3   3  11     1474.67     1492.89     23.62 o
  -2   3  11       35.08       26.84      5.15 o
  -1   3  11     1126.34     1107.17     18.50 o
   0   3  11      157.44      167.88      6.63 o
   1   3  11       30.25       21.58      5.66 o
   2   3  11      719.65      726.98     15.19 o
   3   3  11      118.25      112.66      7.06 o
   4   3  11     1126.39      997.69     27.00 o
   5   3  11       17.36       24.70      8.75 o
   6   3  11      360.59      343.09     16.37 o
   7   3  11      316.55      296.29     15.72 o
   8   3  11      196.56      202.32     20.28 o
   9   3  11      336.30      341.46     27.10 o
  10   3  11       23.40       12.46      9.56 o
  11   3  11       77.69       80.19     10.77 o
  12   3  11      208.99      171.38     12.87 o
  13   3  11       74.75       86.93     12.26 o
  14   3  11      187.10      171.79     13.51 o
 -15   4  11      123.38      115.40     15.04 o
 -14   4  11      211.01      194.93     22.65 o
 -13   4  11        0.80       -3.72     11.05 o
 -12   4  11       83.47       78.20      9.11 o
 -11   4  11      110.04       93.42      8.91 o
 -10   4  11        0.94       -5.62      5.62 o
  -9   4  11        1.39        3.10      5.03 o
  -8   4  11       62.13       49.36      5.55 o
  -7   4  11      103.19       78.45      5.58 o
  -6   4  11      233.64      270.36     12.36 o
  -5   4  11      581.85      570.09     11.31 o
  -4   4  11       93.94       95.83      6.66 o
  -3   4  11        4.95       -3.15      4.98 o
  -2   4  11      408.38      363.40     10.21 o
  -1   4  11        3.96       -4.31      7.26 o
   0   4  11      344.33      263.24     10.31 o
   1   4  11      206.24      200.33      8.30 o
   2   4  11       43.38       24.74      5.91 o
   3   4  11      104.93       97.95      6.96 o
   4   4  11      190.54      189.22     12.70 o
   5   4  11      201.32      200.34     12.72 o
   6   4  11        1.74        9.54      8.48 o
   7   4  11        1.45        5.05      8.95 o
   8   4  11       51.02       52.93      9.85 o
   9   4  11        0.26       14.04      9.26 o
  10   4  11       94.87       76.41     11.00 o
  11   4  11        6.17      -13.65     13.65 o
  12   4  11       90.16       87.48     17.31 o
  13   4  11       55.38       33.89     10.83 o
 -15   5  11       23.46       24.31     12.97 o
 -14   5  11        0.16       -4.01     11.55 o
 -13   5  11      124.77      123.04     14.49 o
 -12   5  11       73.72       85.30      9.14 o
 -11   5  11       43.52       50.32      7.50 o
 -10   5  11      575.05      615.01     12.77 o
  -9   5  11        6.14        3.95      5.24 o
  -8   5  11      103.52      108.83      6.38 o
  -7   5  11      149.20      159.91      7.92 o
  -6   5  11       29.44       28.78      7.27 o
  -5   5  11      334.73      364.72      9.28 o
  -4   5  11        0.15       -1.84      4.97 o
  -3   5  11     1627.20     1775.88     27.21 o
  -2   5  11      127.38      132.52      8.64 o
  -1   5  11      796.56      812.47     15.23 o
   0   5  11      117.23      103.02      5.78 o
   1   5  11       62.82       68.35      6.65 o
   2   5  11      586.22      628.31     14.29 o
   3   5  11       35.32       26.95      6.27 o
   4   5  11      376.13      381.17     13.81 o
   5   5  11       37.24       47.90      8.18 o
   6   5  11       16.24        0.31      7.36 o
   7   5  11      258.36      241.58     15.00 o
   8   5  11       39.42       31.85      9.65 o
   9   5  11      154.70      166.94     12.97 o
  10   5  11       64.95       56.12     10.65 o
  11   5  11      111.98      121.56     12.09 o
  12   5  11       43.30       52.46     10.97 o
  13   5  11       93.97       76.24     11.96 o
 -15   6  11      174.91      186.60     32.48 o
 -14   6  11       45.40       80.70     15.08 o
 -13   6  11      117.60      108.58     14.33 o
 -12   6  11       10.40        6.85      9.14 o
 -11   6  11      715.88      757.02     15.91 o
 -10   6  11      201.98      190.41      7.88 o
  -9   6  11      542.64      568.56     13.58 o
  -8   6  11       57.87       59.96      6.24 o
  -7   6  11      412.38      403.34     12.98 o
  -6   6  11      594.54      706.32     27.34 o
  -5   6  11      473.63      445.31     10.10 o
  -4   6  11     1644.46     1855.29     28.15 o
  -3   6  11      696.83      671.56     13.76 o
  -2   6  11      461.04      456.71     15.11 o
  -1   6  11     1732.16     1927.60     28.86 o
   0   6  11       31.83       37.39      5.36 o
   1   6  11     1680.73     1803.20     29.04 o
   2   6  11       10.13       11.36      5.20 o
   3   6  11      565.28      629.21     13.08 o
   4   6  11        0.10       -6.08      6.08 o
   5   6  11      520.27      546.37     17.16 o
   6   6  11      308.59      316.43     15.95 o
   7   6  11       97.24      116.78     10.02 o
   8   6  11      191.48      201.36     16.50 o
   9   6  11       17.77       29.98     12.11 o
  10   6  11      214.74      197.45     28.70 o
  11   6  11       13.11        2.09     10.18 o
  12   6  11        1.94        2.07     10.18 o
  13   6  11      134.27      117.60     13.29 o
 -15   7  11      301.77      306.26     19.78 o
 -14   7  11        7.21        1.31     12.08 o
 -13   7  11      551.16      542.39     24.04 o
 -12   7  11        5.01       -1.15     11.27 o
 -11   7  11       53.62       65.14      7.47 o
 -10   7  11      722.31      741.09     15.99 o
  -9   7  11       18.69       16.33      6.05 o
  -8   7  11     1011.32      986.91     18.66 o
  -7   7  11       10.19       16.20      7.87 o
  -6   7  11      679.93      660.58     18.20 o
  -5   7  11      125.48      142.91      6.22 o
  -4   7  11      602.20      543.29     12.39 o
  -3   7  11      759.86      820.18     15.71 o
  -2   7  11       67.82      109.67      6.50 o
  -1   7  11     3642.50     3713.73     51.53 o
   0   7  11      177.07      203.83     19.72 o
   1   7  11     2208.88     2270.96     32.15 o
   2   7  11       92.10       99.17      6.59 o
   3   7  11      193.16      169.97      7.75 o
   4   7  11     2024.65     2009.10     33.29 o
   5   7  11       45.88       42.99      8.26 o
   6   7  11     1133.40     1122.69     39.51 o
   7   7  11      266.45      247.95     12.74 o
   8   7  11      118.05      132.99     10.80 o
   9   7  11      459.30      424.82     16.35 o
  10   7  11       36.56       43.28     10.95 o
  11   7  11      328.00      367.36     18.75 o
  12   7  11       24.75       12.17     10.75 o
  13   7  11      325.57      349.69     31.75 o
 -14   8  11      116.99       78.76     14.50 o
 -13   8  11        0.40        2.30     18.97 o
 -12   8  11      208.17      195.63     16.61 o
 -11   8  11       12.97       25.79      6.97 o
 -10   8  11       95.47       95.91      7.54 o
  -9   8  11      146.25      140.69      7.91 o
  -8   8  11       15.52        7.62      7.27 o
  -7   8  11      629.36      638.71     18.57 o
  -6   8  11       80.95       90.60     11.71 o
  -5   8  11      528.92      508.85     11.18 o
  -4   8  11      125.17      116.63      6.76 o
  -3   8  11        0.80       -1.63      5.31 o
  -2   8  11      816.45      806.27     15.55 o
  -1   8  11      191.93      196.33      7.64 o
   0   8  11      337.13      336.65     11.58 o
   1   8  11       19.16       13.23      5.49 o
   2   8  11        2.28        0.59      5.33 o
   3   8  11      405.13      392.50     12.46 o
   4   8  11       33.23       28.44      6.95 o
   5   8  11      479.48      466.30     16.52 o
   6   8  11       24.49        7.46      7.97 o
   7   8  11      356.47      330.44     15.00 o
   8   8  11       35.93       32.33      9.09 o
   9   8  11       55.32       54.94     11.21 o
  10   8  11       13.90       17.83     10.36 o
  11   8  11        0.41        1.26     15.96 o
  12   8  11       43.61       48.04     11.94 o
  13   8  11       53.24       56.75     12.54 o
 -14   9  11       19.71       11.55     13.06 o
 -13   9  11        5.63      -11.83     11.88 o
 -12   9  11        0.70       -2.65     21.61 o
 -11   9  11      498.14      471.48     13.97 o
 -10   9  11       17.70        6.67      6.46 o
  -9   9  11       19.46       19.18      7.89 o
  -8   9  11      262.98      223.76     12.27 o
  -7   9  11       15.69        6.32      8.06 o
  -6   9  11        0.39       -0.09      7.48 o
  -5   9  11        1.52        6.05      4.83 o
  -4   9  11        5.16        9.09      5.09 o
  -3   9  11        8.35        2.13      5.48 o
  -2   9  11      312.36      319.95     10.31 o
  -1   9  11      160.20      142.46      8.21 o
   0   9  11        2.17       -1.83      7.82 o
   1   9  11      268.92      249.17      9.89 o
   2   9  11       67.05       83.36      6.71 o
   3   9  11      218.72      201.31      8.52 o
   4   9  11       66.53       86.76      7.88 o
   5   9  11      286.75      282.45     16.88 o
   6   9  11        0.99       -3.59      8.06 o
   7   9  11       37.78       29.99     13.93 o
   8   9  11       26.49       35.66      9.32 o
   9   9  11        1.57        0.97      9.99 o
  10   9  11        9.36        5.18     10.59 o
  11   9  11       60.96       42.39     11.79 o
  12   9  11      322.62      339.62     25.92 o
 -14  10  11      211.22      219.47     18.65 o
 -13  10  11       59.16       55.82     13.86 o
 -12  10  11      214.20      217.46     21.60 o
 -11  10  11      289.23      320.09     13.16 o
 -10  10  11      227.51      232.98     10.62 o
  -9  10  11      348.71      383.18     12.83 o
  -8  10  11       27.29       28.09      9.25 o
  -7  10  11      666.77      680.32     19.77 o
  -6  10  11      353.81      399.95     15.28 o
  -5  10  11      133.63      124.83      7.72 o
  -4  10  11     1145.34     1227.46     19.31 o
  -3  10  11       29.66       26.34      6.04 o
  -2  10  11      623.41      694.38     14.54 o
  -1  10  11       26.79       32.78      5.83 o
   0  10  11      522.18      554.18     25.78 o
   1  10  11      617.74      679.15     17.89 o
   2  10  11       41.77       56.36      8.50 o
   3  10  11      874.22      887.74     16.93 o
   4  10  11       21.77       25.09      6.42 o
   5  10  11      128.62      138.22     10.81 o
   6  10  11       79.88       76.56     20.27 o
   7  10  11       11.85        9.48      8.71 o
   8  10  11      402.28      407.14     17.04 o
   9  10  11        8.01       -0.81     10.26 o
  10  10  11      214.06      217.04     15.78 o
  11  10  11        0.35        3.24     11.31 o
  12  10  11        6.19        1.49     11.83 o
 -13  11  11      328.32      346.53     21.28 o
 -12  11  11       27.99       40.74     11.18 o
 -11  11  11       20.56       31.16      8.98 o
 -10  11  11      902.84      976.18     21.53 o
  -9  11  11        0.83        6.89     11.84 o
  -8  11  11     1236.36     1297.99     29.35 o
  -7  11  11       37.84       53.67     16.87 o
  -6  11  11      714.18      720.10     21.37 o
  -5  11  11     1385.87     1455.73     25.13 o
  -4  11  11       70.68       74.88      6.21 o
  -3  11  11      818.32      893.11     17.14 o
  -2  11  11       59.67       76.63      8.51 o
  -1  11  11      951.78     1022.57     18.30 o
   0  11  11       17.36       19.49     10.92 o
   1  11  11     1058.77     1068.80     28.13 o
   2  11  11      387.37      386.84     12.83 o
   3  11  11      208.96      200.75      9.30 o
   4  11  11      552.79      601.08     14.30 o
   5  11  11       71.23       81.16      8.73 o
   6  11  11      259.37      279.86     14.42 o
   7  11  11       73.63      118.09     11.34 o
   8  11  11        4.16       -3.34     10.87 o
   9  11  11      527.53      554.64     33.29 o
  10  11  11        6.53      -11.14     11.14 o
  11  11  11      259.89      308.28     18.47 o
  12  11  11        7.97       14.04     28.91 o
 -13  12  11       88.01       93.48     31.88 o
 -12  12  11      250.22      234.48     17.80 o
 -11  12  11      272.69      257.71     12.72 o
 -10  12  11      714.61      702.71     29.05 o
  -9  12  11      261.02      281.80     16.27 o
  -8  12  11      212.51      199.39     13.39 o
  -7  12  11      260.95      248.19     13.24 o
  -6  12  11       15.31        8.74      8.76 o
  -5  12  11      328.88      304.04     17.15 o
  -4  12  11      274.84      258.99      9.16 o
  -3  12  11      156.63      150.02      8.02 o
  -2  12  11     1073.80     1070.53     25.70 o
  -1  12  11       26.47       34.64     11.08 o
   0  12  11      683.51      623.61     20.65 o
   1  12  11      821.28      851.16     24.78 o
   2  12  11      874.00      824.63     20.80 o
   3  12  11      804.61      784.57     16.41 o
   4  12  11      407.06      401.47     12.51 o
   5  12  11      839.00      850.33     19.97 o
   6  12  11        0.08       -7.09     11.34 o
   7  12  11      800.99      771.87     22.90 o
   8  12  11       46.65       42.12     12.07 o
   9  12  11      128.11      130.48     17.92 o
  10  12  11      291.15      284.51     22.12 o
  11  12  11        0.09       -3.89     12.15 o
 -12  13  11        0.81        2.95      9.34 o
 -11  13  11        6.14       -0.73     12.47 o
 -10  13  11      195.24      197.32     15.94 o
  -9  13  11      160.59      156.57     17.17 o
  -8  13  11       30.24       10.75     10.89 o
  -7  13  11        2.07       -1.64      8.94 o
  -6  13  11       11.93       12.40      8.98 o
  -5  13  11       92.04      102.46     14.78 o
  -4  13  11        5.98        6.32      5.80 o
  -3  13  11      111.87       78.65      8.02 o
  -2  13  11       62.98       66.55      7.17 o
  -1  13  11        0.54        0.84      7.02 o
   0  13  11      151.35      164.17     17.71 o
   1  13  11        5.48        6.55      9.34 o
   2  13  11        1.14        6.79      9.77 o
   3  13  11       24.85       11.42      7.99 o
   4  13  11      140.03      125.58      8.47 o
   5  13  11        0.57       -5.95      7.83 o
   6  13  11       71.24       59.66     10.60 o
   7  13  11        1.14        4.83     11.54 o
   8  13  11      164.40      160.81     15.60 o
   9  13  11       15.43       36.07     12.99 o
  10  13  11       51.36       42.45     13.30 o
  11  13  11       32.08       35.10     13.46 o
 -12  14  11       85.68       59.25     14.61 o
 -11  14  11       29.14       12.66     20.00 o
 -10  14  11       63.41       70.94     13.69 o
  -9  14  11        9.78        4.18     12.28 o
  -8  14  11      266.82      230.96     16.12 o
  -7  14  11       16.29       21.90      9.84 o
  -6  14  11      280.66      282.23     16.01 o
  -5  14  11       17.62        4.22      8.98 o
  -4  14  11      132.90      158.77     14.79 o
  -3  14  11        0.99       -3.47      6.37 o
  -2  14  11      104.35      130.51      8.03 o
  -1  14  11        1.21       -3.01      7.03 o
   0  14  11       51.42       58.62     10.55 o
   1  14  11      287.19      296.87     23.08 o
   2  14  11       80.38       62.71     11.01 o
   3  14  11      438.50      513.81     19.71 o
   4  14  11      131.85      144.70      8.97 o
   5  14  11      201.84      239.77     14.71 o
   6  14  11      170.36      159.52     15.53 o
   7  14  11       56.81       55.37     13.06 o
   8  14  11      175.13      163.07     16.04 o
   9  14  11      192.27      176.51     16.65 o
  10  14  11      123.82      126.21     18.36 o
 -11  15  11      118.05      130.07     25.18 o
 -10  15  11      231.83      242.35     17.44 o
  -9  15  11        0.40       -3.36     12.15 o
  -8  15  11      847.02      888.34     28.46 o
  -7  15  11       40.40       30.52     12.29 o
  -6  15  11      293.58      328.30     15.91 o
  -5  15  11       93.20      102.21      9.83 o
  -4  15  11        4.10       -3.68      7.99 o
  -3  15  11      582.13      655.71     15.04 o
  -2  15  11      425.70      450.78     13.00 o
  -1  15  11      774.28      822.43     24.19 o
   0  15  11      896.51      896.70     25.76 o
   1  15  11      186.42      206.31     14.63 o
   2  15  11      447.64      504.25     20.33 o
   3  15  11        3.26        9.25     10.66 o
   4  15  11      539.03      618.82     17.17 o
   5  15  11       59.35       66.08     12.32 o
   6  15  11      285.91      306.98     15.40 o
   7  15  11      107.31      109.94     25.44 o
   8  15  11      263.82      278.10     19.11 o
   9  15  11      141.45      151.63     22.79 o
  10  15  11        0.05       10.65     18.99 o
 -10  16  11       10.94      -10.25     14.68 o
  -9  16  11      178.51      178.75     16.12 o
  -8  16  11      155.89      134.08     14.79 o
  -7  16  11      445.08      445.06     20.87 o
  -6  16  11       90.66      109.39     13.71 o
  -5  16  11      220.85      242.91     14.49 o
  -4  16  11       52.79       68.62      8.30 o
  -3  16  11       70.57       73.37      7.67 o
  -2  16  11      621.31      668.06     17.51 o
  -1  16  11        0.14        2.18     10.16 o
   0  16  11       77.50       96.98     12.04 o
   1  16  11       91.77      104.12     12.36 o
   2  16  11      141.43      145.64     13.47 o
   3  16  11       68.08       89.26     13.82 o
   4  16  11       10.24       12.26     11.35 o
   5  16  11      181.50      206.70     13.10 o
   6  16  11      233.51      220.16     14.33 o
   7  16  11      108.15      111.71     15.96 o
   8  16  11       91.69      104.80     16.15 o
   9  16  11        5.64       20.16     13.88 o
 -10  17  11        7.02        0.81     13.60 o
  -9  17  11      117.74       80.07     14.76 o
  -8  17  11        4.94        5.20     12.99 o
  -7  17  11       42.48       15.26     12.71 o
  -6  17  11      300.56      272.54     23.01 o
  -5  17  11      200.01      162.04     14.70 o
  -4  17  11      459.14      424.99     17.89 o
  -3  17  11       88.13       76.02      7.93 o
  -2  17  11      360.50      313.45     13.71 o
  -1  17  11       46.26       51.55     11.15 o
   0  17  11       86.31       90.90     12.29 o
   1  17  11      296.49      273.34     15.88 o
   2  17  11       15.53       20.99     11.15 o
   3  17  11      407.66      351.40     29.83 o
   4  17  11       35.70       25.18     11.80 o
   5  17  11      127.60      132.63     12.17 o
   6  17  11       49.03       35.05     13.75 o
   7  17  11       11.91       20.06     11.40 o
   8  17  11      270.05      288.27     20.33 o
  -9  18  11       68.06       46.44     14.43 o
  -8  18  11      161.05      138.96     15.78 o
  -7  18  11       54.62       62.02     18.27 o
  -6  18  11        1.08      -12.26     12.26 o
  -5  18  11       20.92        4.38     12.81 o
  -4  18  11       17.40       39.03     12.85 o
  -3  18  11       95.88       80.82     11.32 o
  -2  18  11       70.55       82.25      9.15 o
  -1  18  11      157.88      157.28     13.27 o
   0  18  11       52.08       20.77     10.80 o
   1  18  11       19.39       19.47     11.33 o
   2  18  11       12.14       18.89     13.65 o
   3  18  11        1.71       13.77     11.84 o
   4  18  11       77.37      106.35     14.01 o
   5  18  11        0.00       19.79     12.39 o
   6  18  11      194.63      208.47     14.00 o
   7  18  11        3.92        3.68     13.66 o
  -7  19  11       58.43       63.03     14.26 o
  -6  19  11       10.40       25.71     13.13 o
  -5  19  11       40.38       57.65     13.30 o
  -4  19  11      106.41      111.33     13.51 o
  -3  19  11      107.13      150.76     12.53 o
  -2  19  11        9.24        8.31     10.18 o
  -1  19  11       78.81       98.27     12.44 o
   0  19  11       42.17       46.59     11.92 o
   1  19  11       26.18       45.59     14.55 o
   2  19  11       19.00       17.84     11.83 o
   3  19  11       25.03       30.99     12.71 o
   4  19  11      142.12      150.37     15.24 o
   5  19  11      243.64      221.23     32.35 o
   6  19  11       82.70      112.04     20.29 o
  -6  20  11       83.71      102.05     14.70 o
  -5  20  11      139.32      134.62     19.25 o
  -4  20  11      275.66      289.76     23.20 o
  -3  20  11        8.09       -2.33     14.98 o
  -2  20  11      291.06      334.35     24.63 o
  -1  20  11       11.23       19.48     11.33 o
   0  20  11      210.12      229.06     15.41 o
   1  20  11      150.97      150.32     28.36 o
   2  20  11      112.17      122.55     13.76 o
   3  20  11       74.66       74.43     13.36 o
   4  20  11        4.48      -12.50     12.50 o
  -4  21  11      104.78       94.56     18.54 o
  -2  21  11        9.28        5.08     15.39 o
  -1  21  11      106.25      118.90     22.16 o
   0  21  11       30.55       16.55     11.91 o
   1  21  11      128.43      114.20     14.08 o
   2  21  11      306.45      244.06     16.67 o
 -15   0  12       54.97       70.55     20.23 o
 -14   0  12      575.22      609.46     36.24 o
 -13   0  12       32.14       52.74     18.44 o
 -12   0  12       72.74       94.68     19.74 o
 -11   0  12      141.30      154.92     15.86 o
 -10   0  12       51.71       66.30      9.84 o
  -9   0  12      377.72      370.72     15.61 o
  -8   0  12      260.92      266.94     20.75 o
  -7   0  12      761.76      711.79     30.72 o
  -6   0  12      421.75      444.43     25.07 o
  -5   0  12       19.34       -5.62      7.20 o
  -4   0  12     1722.12     1743.16     37.97 o
  -3   0  12       12.39       17.25      7.66 o
  -2   0  12     1146.26     1181.22     65.92 o
  -1   0  12      771.36      905.65     22.94 o
   0   0  12     2327.51     2329.06     50.59 o
   1   0  12      646.02      737.44     22.63 o
   2   0  12       43.40       34.99     10.32 o
   3   0  12     1013.93     1016.12     27.03 o
   4   0  12     1452.02     1463.54     51.64 o
   5   0  12     1217.76     1206.65     45.05 o
   6   0  12      106.66      119.07     16.88 o
   7   0  12      230.48      247.81     20.50 o
   8   0  12       51.08       37.72     14.57 o
   9   0  12       18.70       19.29     13.51 o
  10   0  12        2.65        2.92     13.73 o
  11   0  12      254.65      224.97     20.89 o
  12   0  12        2.00      -12.04     14.24 o
  13   0  12       20.60       29.82     15.60 o
 -15   1  12       92.35       73.88     14.37 o
 -14   1  12       66.99       56.87     14.06 o
 -13   1  12      197.72      203.44     16.80 o
 -12   1  12      233.69      232.94     17.02 o
 -11   1  12       20.21       21.09      6.63 o
 -10   1  12      283.70      272.82      9.70 o
  -9   1  12       41.89       36.07      6.87 o
  -8   1  12      927.90      984.76     59.22 o
  -7   1  12      495.93      511.24     19.27 o
  -6   1  12      312.86      301.30     15.74 o
  -5   1  12      674.80      704.44     14.00 o
  -4   1  12       67.88       44.39      5.83 o
  -3   1  12      895.37      861.05     16.00 o
  -2   1  12      218.89      237.03      9.99 o
  -1   1  12      567.31      565.40     12.47 o
   0   1  12      668.21      676.29     15.27 o
   1   1  12      377.52      380.20     11.71 o
   2   1  12     1228.13     1199.82     21.43 o
   3   1  12      256.76      242.87      9.50 o
   4   1  12      142.30      120.32     11.83 o
   5   1  12        4.69        1.75      8.99 o
   6   1  12      649.90      614.13     21.51 o
   7   1  12      142.08      137.01     12.16 o
   8   1  12       28.93       16.25     10.03 o
   9   1  12      137.41      143.44     12.64 o
  10   1  12       40.43       32.44     17.58 o
  11   1  12      292.74      256.13     15.38 o
  12   1  12       77.34       71.51     11.70 o
  13   1  12       25.46       34.37     11.02 o
 -15   2  12       42.53       35.34     15.47 o
 -14   2  12       28.73       22.27     12.89 o
 -13   2  12       39.93       51.35     13.15 o
 -12   2  12        1.75        0.94     11.48 o
 -11   2  12       58.66       63.31      7.22 o
 -10   2  12       46.74       32.69      6.55 o
  -9   2  12       33.36       32.84      7.68 o
  -8   2  12        6.83       -1.10      9.51 o
  -7   2  12       26.69        9.13     10.41 o
  -6   2  12       79.60       81.32     10.21 o
  -5   2  12       10.51        3.83      5.09 o
  -4   2  12        5.06       -2.07      5.18 o
  -3   2  12       15.58        3.63      5.37 o
  -2   2  12       42.25       44.47      7.05 o
  -1   2  12      795.36      803.26     15.03 o
   0   2  12       51.52       68.11     19.63 o
   1   2  12        6.60       14.96      6.05 o
   2   2  12      300.34      305.13     11.02 o
   3   2  12       35.77       22.51      6.74 o
   4   2  12        1.30        0.48      8.80 o
   5   2  12       97.89       80.12     10.78 o
   6   2  12       13.05        4.59      9.25 o
   7   2  12       57.44       49.95     11.04 o
   8   2  12      552.61      531.69     20.49 o
   9   2  12       18.90        9.56      9.98 o
  10   2  12      164.14      135.85     12.89 o
  11   2  12      142.77      100.09     12.46 o
  12   2  12        1.56       -5.09     10.27 o
  13   2  12       21.56       21.10     10.99 o
 -14   3  12       79.37       71.35     14.19 o
 -13   3  12       73.48       74.77     14.01 o
 -12   3  12       16.40       13.61     15.05 o
 -11   3  12       10.81        6.41      6.51 o
 -10   3  12       82.91       97.65      8.74 o
  -9   3  12      357.17      363.57     13.33 o
  -8   3  12       48.65       59.08     14.74 o
  -7   3  12       76.06       50.53     10.29 o
  -6   3  12        2.32        4.66     11.97 o
  -5   3  12       52.15       54.28      7.74 o
  -4   3  12       32.36       41.50      5.91 o
  -3   3  12      110.48      128.06      7.55 o
  -2   3  12        6.91       16.47      5.43 o
  -1   3  12       50.83       44.52      5.68 o
   0   3  12      255.94      269.75     11.23 o
   1   3  12        0.81        1.68      5.87 o
   2   3  12      171.56      202.42     12.15 o
   3   3  12      243.94      208.37      9.20 o
   4   3  12       17.77       15.12      9.21 o
   5   3  12      403.78      397.68     18.06 o
   6   3  12        6.06        2.64     13.57 o
   7   3  12        6.10       -1.33      9.23 o
   8   3  12       10.41       -9.68      9.68 o
   9   3  12       26.58       37.01     10.63 o
  10   3  12        6.70        4.69     11.47 o
  11   3  12       71.95       74.06     18.85 o
  12   3  12       36.43       15.23     10.44 o
  13   3  12       27.73       16.79     13.04 o
 -14   4  12      210.83      230.86     31.84 o
 -13   4  12      229.84      202.21     29.15 o
 -12   4  12      390.88      318.54     19.24 o
 -11   4  12      700.24      759.90     15.74 o
 -10   4  12       46.34       41.80      7.29 o
  -9   4  12      822.99      843.51     18.95 o
  -8   4  12      165.35      183.61     11.16 o
  -7   4  12     1281.18     1262.65     48.99 o
  -6   4  12      393.96      416.92     17.54 o
  -5   4  12      269.10      251.56      8.95 o
  -4   4  12     1609.23     1673.30     26.10 o
  -3   4  12       25.55       21.24      5.55 o
  -2   4  12      524.46      505.68     12.17 o
  -1   4  12      725.99      773.97     14.77 o
   0   4  12      375.75      362.08     15.82 o
   1   4  12      724.06      773.08     16.73 o
   2   4  12       22.06       11.47      6.83 o
   3   4  12      906.96      920.60     18.41 o
   4   4  12      126.16      139.41     13.10 o
   5   4  12      703.01      625.31     21.96 o
   6   4  12      378.39      371.38     18.12 o
   7   4  12       98.05      133.47     12.65 o
   8   4  12      944.53      888.22     27.01 o
   9   4  12       18.71       19.64     14.88 o
  10   4  12      107.08      108.14     17.85 o
  11   4  12      121.71      106.05     19.29 o
  12   4  12       92.31      116.55     34.30 o
  13   4  12      295.92      294.28     16.76 o
 -14   5  12       64.02       57.49     14.42 o
 -13   5  12       78.44       81.93     27.45 o
 -12   5  12      167.00      183.09     13.13 o
 -11   5  12      423.73      421.86     14.21 o
 -10   5  12      899.11      930.22     20.43 o
  -9   5  12       88.84       60.82      8.49 o
  -8   5  12       66.39       53.13      9.11 o
  -7   5  12      433.11      503.55     22.13 o
  -6   5  12      511.09      435.11     17.89 o
  -5   5  12     1525.36     1663.45     25.89 o
  -4   5  12      164.31      170.77      7.95 o
  -3   5  12      928.90      959.90     17.47 o
  -2   5  12       65.84       87.26      6.44 o
  -1   5  12     1317.56     1319.02     21.41 o
   0   5  12      438.86      475.06     21.04 o
   1   5  12        1.38        4.61      6.02 o
   2   5  12      700.15      727.19     15.99 o
   3   5  12       12.91       17.76      6.52 o
   4   5  12      394.13      376.61     14.45 o
   5   5  12      316.22      298.82     16.41 o
   6   5  12       98.69      102.78     16.45 o
   7   5  12      903.97      888.48     26.82 o
   8   5  12       13.88       -5.39      9.86 o
   9   5  12      505.64      498.48     20.79 o
  10   5  12      123.65       97.90     12.46 o
  11   5  12      120.87      138.12     24.36 o
  12   5  12        2.92       -8.61     10.48 o
 -14   6  12       55.59       55.34     14.28 o
 -13   6  12        0.16       -6.63     12.61 o
 -12   6  12        5.86       -1.08      9.67 o
 -11   6  12      198.97      166.84     10.70 o
 -10   6  12       79.46       83.11      8.38 o
  -9   6  12      495.67      491.56     18.98 o
  -8   6  12        9.26       16.24      8.68 o
  -7   6  12      512.04      510.70     19.76 o
  -6   6  12        3.02        9.89      9.32 o
  -5   6  12       37.07       25.91      5.61 o
  -4   6  12       72.01       64.21      6.27 o
  -3   6  12       55.72       54.51      6.27 o
  -2   6  12      587.01      550.04     13.82 o
  -1   6  12       11.69        7.81      5.38 o
   0   6  12      332.18      318.42     27.07 o
   1   6  12       70.41       71.37      7.14 o
   2   6  12      153.06      155.91      8.51 o
   3   6  12      430.40      405.17     12.72 o
   4   6  12       13.91       15.61      7.79 o
   5   6  12      324.31      301.39     32.49 o
   6   6  12       11.84       11.93     11.55 o
   7   6  12      163.26      150.91     17.96 o
   8   6  12       31.62       33.89     10.80 o
   9   6  12       13.88       24.94     10.95 o
  10   6  12      151.97      121.67     13.22 o
  11   6  12       13.30       10.75     10.89 o
  12   6  12       36.07       38.64     16.65 o
 -14   7  12       19.62       29.12     13.53 o
 -13   7  12       19.47       25.00     27.19 o
 -12   7  12      154.44      169.58     13.11 o
 -11   7  12       10.57       -1.26      8.29 o
 -10   7  12      108.63      138.90     10.24 o
  -9   7  12        0.14       -4.68      8.81 o
  -8   7  12       24.83       27.43      9.06 o
  -7   7  12       87.99      117.31     12.18 o
  -6   7  12      221.63      205.89     16.38 o
  -5   7  12      155.79      174.69      7.48 o
  -4   7  12       45.61       44.43      6.52 o
  -3   7  12        3.59       13.81      5.89 o
  -2   7  12      264.75      294.86     10.24 o
  -1   7  12       29.28       20.03      5.55 o
   0   7  12      160.45      175.39     11.71 o
   1   7  12       35.65       29.45      7.46 o
   2   7  12      658.46      699.50     16.18 o
   3   7  12       60.39       65.26      6.79 o
   4   7  12       44.68       35.67      7.40 o
   5   7  12      372.95      370.42     15.77 o
   6   7  12       62.88       61.53     10.49 o
   7   7  12      118.00      129.26     11.28 o
   8   7  12       89.39       70.62     10.29 o
   9   7  12       38.25       54.26     11.74 o
  10   7  12      121.79      105.57     12.87 o
  11   7  12       31.72       29.84     13.84 o
  12   7  12        0.60      -13.27     15.97 o
 -14   8  12      102.73      107.92     15.66 o
 -13   8  12       92.61      107.95     19.83 o
 -12   8  12       58.11       65.43     11.49 o
 -11   8  12      140.31      177.00     12.58 o
 -10   8  12       17.11       11.65      9.85 o
  -9   8  12      105.77      131.71     11.53 o
  -8   8  12      525.47      578.83     21.58 o
  -7   8  12      189.34      190.46     17.02 o
  -6   8  12      404.20      450.39     31.16 o
  -5   8  12        0.39        5.86      5.54 o
  -4   8  12      559.68      634.56     20.16 o
  -3   8  12      216.08      224.72      8.63 o
  -2   8  12      252.74      277.02     10.09 o
  -1   8  12      996.54     1112.65     22.37 o
   0   8  12      683.16      694.36     21.58 o
   1   8  12      169.18      208.71     10.83 o
   2   8  12       11.76        8.58      6.00 o
   3   8  12       17.91       24.16      6.36 o
   4   8  12       81.98       89.00      8.62 o
   5   8  12      123.78      141.98     11.18 o
   6   8  12      410.86      455.44     16.97 o
   7   8  12       57.19       44.26      9.47 o
   8   8  12      500.83      511.58     21.27 o
   9   8  12        0.79       -4.73     10.69 o
  10   8  12       15.46       27.72     11.86 o
  11   8  12      239.61      209.64     16.09 o
  12   8  12       89.37      111.36     13.97 o
 -13   9  12      292.48      270.22     19.75 o
 -12   9  12      406.18      438.74     18.50 o
 -11   9  12        1.93       -4.39      9.80 o
 -10   9  12      879.51      935.39     29.31 o
  -9   9  12        5.52        3.04      9.23 o
  -8   9  12      600.87      594.38     19.24 o
  -7   9  12      324.79      404.86     18.93 o
  -6   9  12      287.99      261.60     14.83 o
  -5   9  12      314.92      346.92     12.70 o
  -4   9  12      144.98      156.78      7.91 o
  -3   9  12     1167.54     1225.37     21.12 o
  -2   9  12       43.51       58.71      6.62 o
  -1   9  12      800.31      789.93     18.07 o
   0   9  12        5.57        8.16      8.98 o
   1   9  12       24.73       30.77      9.59 o
   2   9  12     2202.86     2294.04     33.24 o
   3   9  12       74.40       83.95      7.42 o
   4   9  12     1908.90     1957.90     47.10 o
   5   9  12        4.30        3.50      8.72 o
   6   9  12       67.62       91.00     10.64 o
   7   9  12      310.36      313.06     16.94 o
   8   9  12       30.65       34.08     14.37 o
   9   9  12      248.86      270.18     16.94 o
  10   9  12       42.73       45.07     22.66 o
  11   9  12       87.76      106.42     14.09 o
 -13  10  12       29.31       25.90     14.41 o
 -12  10  12       67.60       68.37     13.33 o
 -11  10  12       35.02       44.34     13.20 o
 -10  10  12      105.10       82.28     13.54 o
  -9  10  12      261.76      255.50     14.11 o
  -8  10  12        3.24        1.79      9.30 o
  -7  10  12      224.20      203.74     14.48 o
  -6  10  12      162.48      156.75     14.20 o
  -5  10  12      233.23      198.94     14.65 o
  -4  10  12      602.50      642.59     15.55 o
  -3  10  12       79.34       69.59      7.02 o
  -2  10  12      442.91      409.24     13.66 o
  -1  10  12      180.45      161.07      8.91 o
   0  10  12      119.44      114.39     11.21 o
   1  10  12      502.76      466.70     31.74 o
   2  10  12      568.98      556.48     22.04 o
   3  10  12      140.99      128.89      8.30 o
   4  10  12       18.61       19.81      6.81 o
   5  10  12       92.25       96.97     10.87 o
   6  10  12      142.42      121.33     11.40 o
   7  10  12       18.96        4.61     11.09 o
   8  10  12       51.35       34.16     12.16 o
   9  10  12       24.82       33.47     12.46 o
  10  10  12      322.24      314.93     22.58 o
  11  10  12        6.66        5.19     12.39 o
 -12  11  12        3.16       -5.46     13.20 o
 -11  11  12        6.58       -9.95     14.95 o
 -10  11  12        0.41       -7.83     21.23 o
  -9  11  12        1.85       -7.57     11.51 o
  -8  11  12       10.45        6.15      9.71 o
  -7  11  12       39.22       22.32      9.68 o
  -6  11  12       26.11       45.56     11.31 o
  -5  11  12       31.67       29.40      7.95 o
  -4  11  12      131.41      123.43      7.86 o
  -3  11  12       15.89        3.60      6.41 o
  -2  11  12      155.37      163.80      9.38 o
  -1  11  12       26.53       26.27      7.18 o
   0  11  12        6.23        5.37      9.27 o
   1  11  12      427.82      412.61     18.17 o
   2  11  12        7.03        9.27     10.07 o
   3  11  12       84.49       94.82      8.03 o
   4  11  12       64.28       66.48     10.94 o
   5  11  12      172.83      191.97     11.79 o
   6  11  12      124.38      115.22     14.21 o
   7  11  12       79.91       90.37     13.54 o
   8  11  12       40.76       42.37     15.13 o
   9  11  12       61.92       68.19     13.79 o
  10  11  12      149.49      119.16     14.87 o
  11  11  12       28.36       17.71     12.85 o
 -12  12  12        5.72       -9.55     13.12 o
 -11  12  12      181.25      204.71     17.11 o
[truncated: 72,720 more chars]
